# Supplementary material for: Orally Active Peptide Vector Allows Using Cannabis to Fight Pain While Avoiding Side Effects
Source: J Med Chem. 2021 Apr 23;64(10):6937–48. doi: 10.1021/acs.jmedchem.1c00484 (PMC8486167; doi:10.1021/acs.jmedchem.1c00484)
Supplement: Supplementary file 2 — jm1c00484_si_002.pdb [file jm1c00484_si_002.pdb]

HEADER   MOLECULAR COMPLEX HUMAN 5HT2aR & TM5-tat PEPTIDE
TITLE    AN ORALLY ACTIVE PEPTIDE VECTOR ALLOWS USING CANNABIS TO FIGHT PAIN    
TITLE    WHILE AVOIDING SIDE EFFECTS                                                   
AUTHOR   GALLO, M; MORENO, E; DEFAUS, S; ORTEGA-ALVARO, A; GONZALEZ, A; ROBLEDO, P;        
AUTHOR   CAVACO, M; NEVES, V; CASTANHO, M; CASADÓ, V; PARDO, L; MALDONADO, R; ANDREU, D.
CRYST1   82.871   79.061  110.944  90.00  90.00  90.00 P 1           0
MODEL 1
ATOM      1  CH3 ACE A   0      22.388  20.158  21.145  0.00  0.00           C  
ATOM      2 HH31 ACE A   0      22.408  21.224  20.873  0.00  0.00           H  
ATOM      3 HH32 ACE A   0      22.878  19.621  20.343  0.00  0.00           H  
ATOM      4 HH33 ACE A   0      21.333  19.896  21.201  0.00  0.00           H  
ATOM      5  C   ACE A   0      23.155  19.961  22.446  0.00  0.00           C  
ATOM      6  O   ACE A   0      23.096  20.851  23.305  0.00  0.00           O  
ATOM      7  N   LEU A   1      23.783  18.822  22.709  0.00  0.00           N  
ATOM      8  H   LEU A   1      23.577  18.088  22.027  0.00  0.00           H  
ATOM      9  CA  LEU A   1      24.471  18.493  23.934  0.00  0.00           C  
ATOM     10  HA  LEU A   1      23.837  18.476  24.818  0.00  0.00           H  
ATOM     11  CB  LEU A   1      25.142  17.129  23.746  0.00  0.00           C  
ATOM     12  HB1 LEU A   1      25.567  16.911  24.723  0.00  0.00           H  
ATOM     13  HB2 LEU A   1      25.939  17.251  23.024  0.00  0.00           H  
ATOM     14  CG  LEU A   1      24.212  15.985  23.320  0.00  0.00           C  
ATOM     15  HG  LEU A   1      23.790  16.213  22.333  0.00  0.00           H  
ATOM     16  CD1 LEU A   1      25.093  14.745  23.322  0.00  0.00           C  
ATOM     17 HD11 LEU A   1      25.686  14.874  22.422  0.00  0.00           H  
ATOM     18 HD12 LEU A   1      25.696  14.738  24.230  0.00  0.00           H  
ATOM     19 HD13 LEU A   1      24.473  13.855  23.256  0.00  0.00           H  
ATOM     20  CD2 LEU A   1      23.009  15.676  24.202  0.00  0.00           C  
ATOM     21 HD21 LEU A   1      23.328  15.715  25.244  0.00  0.00           H  
ATOM     22 HD22 LEU A   1      22.164  16.346  24.060  0.00  0.00           H  
ATOM     23 HD23 LEU A   1      22.628  14.684  23.944  0.00  0.00           H  
ATOM     24  C   LEU A   1      25.545  19.486  24.355  0.00  0.00           C  
ATOM     25  O   LEU A   1      25.730  19.832  25.527  0.00  0.00           O  
ATOM     26  N   HIS A   2      26.225  20.111  23.392  0.00  0.00           N  
ATOM     27  H   HIS A   2      25.927  19.910  22.455  0.00  0.00           H  
ATOM     28  CA  HIS A   2      27.215  21.167  23.504  0.00  0.00           C  
ATOM     29  HA  HIS A   2      28.026  20.850  24.152  0.00  0.00           H  
ATOM     30  CB  HIS A   2      27.852  21.303  22.124  0.00  0.00           C  
ATOM     31  HB1 HIS A   2      28.267  20.338  21.875  0.00  0.00           H  
ATOM     32  HB2 HIS A   2      28.733  21.943  22.284  0.00  0.00           H  
ATOM     33  CG  HIS A   2      26.972  21.873  21.041  0.00  0.00           C  
ATOM     34  ND1 HIS A   2      25.774  21.299  20.623  0.00  0.00           N  
ATOM     35  CE1 HIS A   2      25.281  22.151  19.710  0.00  0.00           C  
ATOM     36  HE1 HIS A   2      24.400  22.011  19.107  0.00  0.00           H  
ATOM     37  NE2 HIS A   2      26.163  23.140  19.477  0.00  0.00           N  
ATOM     38  HE2 HIS A   2      26.100  23.781  18.699  0.00  0.00           H  
ATOM     39  CD2 HIS A   2      27.273  22.981  20.280  0.00  0.00           C  
ATOM     40  HD2 HIS A   2      28.172  23.564  20.261  0.00  0.00           H  
ATOM     41  C   HIS A   2      26.604  22.470  24.016  0.00  0.00           C  
ATOM     42  O   HIS A   2      27.339  23.231  24.650  0.00  0.00           O  
ATOM     43  N   LEU A   3      25.294  22.678  23.910  0.00  0.00           N  
ATOM     44  H   LEU A   3      24.720  22.035  23.388  0.00  0.00           H  
ATOM     45  CA  LEU A   3      24.570  23.745  24.573  0.00  0.00           C  
ATOM     46  HA  LEU A   3      25.038  24.692  24.309  0.00  0.00           H  
ATOM     47  CB  LEU A   3      23.147  23.889  24.041  0.00  0.00           C  
ATOM     48  HB1 LEU A   3      22.654  24.755  24.469  0.00  0.00           H  
ATOM     49  HB2 LEU A   3      22.543  23.079  24.435  0.00  0.00           H  
ATOM     50  CG  LEU A   3      23.088  24.073  22.529  0.00  0.00           C  
ATOM     51  HG  LEU A   3      23.569  23.188  22.108  0.00  0.00           H  
ATOM     52  CD1 LEU A   3      21.637  24.277  22.124  0.00  0.00           C  
ATOM     53 HD11 LEU A   3      21.548  24.375  21.042  0.00  0.00           H  
ATOM     54 HD12 LEU A   3      21.074  23.396  22.433  0.00  0.00           H  
ATOM     55 HD13 LEU A   3      21.267  25.247  22.472  0.00  0.00           H  
ATOM     56  CD2 LEU A   3      23.888  25.255  21.979  0.00  0.00           C  
ATOM     57 HD21 LEU A   3      24.950  25.191  22.215  0.00  0.00           H  
ATOM     58 HD22 LEU A   3      23.892  25.086  20.901  0.00  0.00           H  
ATOM     59 HD23 LEU A   3      23.414  26.192  22.259  0.00  0.00           H  
ATOM     60  C   LEU A   3      24.388  23.588  26.073  0.00  0.00           C  
ATOM     61  O   LEU A   3      24.155  24.622  26.711  0.00  0.00           O  
ATOM     62  N   GLN A   4      24.411  22.372  26.626  0.00  0.00           N  
ATOM     63  H   GLN A   4      24.377  21.585  25.984  0.00  0.00           H  
ATOM     64  CA  GLN A   4      24.293  22.032  28.034  0.00  0.00           C  
ATOM     65  HA  GLN A   4      23.762  22.890  28.445  0.00  0.00           H  
ATOM     66  CB  GLN A   4      23.498  20.746  28.229  0.00  0.00           C  
ATOM     67  HB1 GLN A   4      24.120  19.877  28.057  0.00  0.00           H  
ATOM     68  HB2 GLN A   4      22.831  20.697  27.370  0.00  0.00           H  
ATOM     69  CG  GLN A   4      22.688  20.694  29.528  0.00  0.00           C  
ATOM     70  HG1 GLN A   4      22.221  21.652  29.779  0.00  0.00           H  
ATOM     71  HG2 GLN A   4      23.353  20.543  30.375  0.00  0.00           H  
ATOM     72  CD  GLN A   4      21.691  19.545  29.597  0.00  0.00           C  
ATOM     73  OE1 GLN A   4      20.496  19.720  29.805  0.00  0.00           O  
ATOM     74  NE2 GLN A   4      22.123  18.300  29.307  0.00  0.00           N  
ATOM     75 HE21 GLN A   4      23.107  18.084  29.356  0.00  0.00           H  
ATOM     76 HE22 GLN A   4      21.552  17.538  29.648  0.00  0.00           H  
ATOM     77  C   GLN A   4      25.565  21.931  28.865  0.00  0.00           C  
ATOM     78  O   GLN A   4      25.557  22.108  30.085  0.00  0.00           O  
ATOM     79  N   GLU A   5      26.717  21.849  28.184  0.00  0.00           N  
ATOM     80  H   GLU A   5      26.388  21.749  27.232  0.00  0.00           H  
ATOM     81  CA  GLU A   5      28.109  21.641  28.518  0.00  0.00           C  
ATOM     82  HA  GLU A   5      28.066  20.566  28.746  0.00  0.00           H  
ATOM     83  CB  GLU A   5      28.910  21.944  27.261  0.00  0.00           C  
ATOM     84  HB1 GLU A   5      29.032  23.022  27.108  0.00  0.00           H  
ATOM     85  HB2 GLU A   5      28.366  21.576  26.390  0.00  0.00           H  
ATOM     86  CG  GLU A   5      30.270  21.262  27.301  0.00  0.00           C  
ATOM     87  HG1 GLU A   5      30.089  20.191  27.331  0.00  0.00           H  
ATOM     88  HG2 GLU A   5      30.912  21.504  28.146  0.00  0.00           H  
ATOM     89  CD  GLU A   5      31.062  21.526  26.021  0.00  0.00           C  
ATOM     90  OE1 GLU A   5      31.371  20.538  25.316  0.00  0.00           O  
ATOM     91  OE2 GLU A   5      31.406  22.692  25.736  0.00  0.00           O1-
ATOM     92  C   GLU A   5      28.701  22.420  29.684  0.00  0.00           C  
ATOM     93  O   GLU A   5      29.647  21.935  30.314  0.00  0.00           O  
ATOM     94  N   LYS A   6      28.223  23.639  29.935  0.00  0.00           N  
ATOM     95  H   LYS A   6      27.423  23.895  29.370  0.00  0.00           H  
ATOM     96  CA  LYS A   6      28.847  24.635  30.774  0.00  0.00           C  
ATOM     97  HA  LYS A   6      29.836  24.264  31.026  0.00  0.00           H  
ATOM     98  CB  LYS A   6      29.231  25.908  30.010  0.00  0.00           C  
ATOM     99  HB1 LYS A   6      29.767  25.711  29.087  0.00  0.00           H  
ATOM    100  HB2 LYS A   6      29.838  26.516  30.680  0.00  0.00           H  
ATOM    101  CG  LYS A   6      27.996  26.699  29.596  0.00  0.00           C  
ATOM    102  HG1 LYS A   6      27.492  27.096  30.475  0.00  0.00           H  
ATOM    103  HG2 LYS A   6      27.385  25.989  29.026  0.00  0.00           H  
ATOM    104  CD  LYS A   6      28.269  27.705  28.485  0.00  0.00           C  
ATOM    105  HD1 LYS A   6      28.665  27.267  27.565  0.00  0.00           H  
ATOM    106  HD2 LYS A   6      28.924  28.476  28.890  0.00  0.00           H  
ATOM    107  CE  LYS A   6      26.973  28.410  28.090  0.00  0.00           C  
ATOM    108  HE1 LYS A   6      27.242  29.266  27.474  0.00  0.00           H  
ATOM    109  HE2 LYS A   6      26.444  28.677  29.005  0.00  0.00           H  
ATOM    110  NZ  LYS A   6      26.158  27.497  27.270  0.00  0.00           N1+
ATOM    111  HZ1 LYS A   6      26.720  27.053  26.563  0.00  0.00           H  
ATOM    112  HZ2 LYS A   6      25.800  26.757  27.861  0.00  0.00           H  
ATOM    113  HZ3 LYS A   6      25.362  27.909  26.808  0.00  0.00           H  
ATOM    114  C   LYS A   6      28.153  24.884  32.106  0.00  0.00           C  
ATOM    115  O   LYS A   6      28.553  25.704  32.935  0.00  0.00           O  
ATOM    116  N   ASN A   7      27.059  24.169  32.375  0.00  0.00           N  
ATOM    117  H   ASN A   7      26.712  23.535  31.669  0.00  0.00           H  
ATOM    118  CA  ASN A   7      26.236  24.471  33.533  0.00  0.00           C  
ATOM    119  HA  ASN A   7      26.008  25.540  33.461  0.00  0.00           H  
ATOM    120  CB  ASN A   7      24.900  23.737  33.495  0.00  0.00           C  
ATOM    121  HB1 ASN A   7      24.322  24.049  34.361  0.00  0.00           H  
ATOM    122  HB2 ASN A   7      25.002  22.657  33.585  0.00  0.00           H  
ATOM    123  CG  ASN A   7      24.071  24.057  32.256  0.00  0.00           C  
ATOM    124  OD1 ASN A   7      24.217  25.083  31.589  0.00  0.00           O  
ATOM    125  ND2 ASN A   7      23.188  23.130  31.870  0.00  0.00           N  
ATOM    126 HD21 ASN A   7      23.175  22.201  32.276  0.00  0.00           H  
ATOM    127 HD22 ASN A   7      22.476  23.371  31.209  0.00  0.00           H  
ATOM    128  C   ASN A   7      26.955  24.197  34.845  0.00  0.00           C  
ATOM    129  O   ASN A   7      26.693  24.857  35.840  0.00  0.00           O  
ATOM    130  N   TRP A   8      27.902  23.252  34.871  0.00  0.00           N  
ATOM    131  H   TRP A   8      28.150  22.773  34.018  0.00  0.00           H  
ATOM    132  CA  TRP A   8      28.520  22.728  36.073  0.00  0.00           C  
ATOM    133  HA  TRP A   8      27.645  22.452  36.658  0.00  0.00           H  
ATOM    134  CB  TRP A   8      29.295  21.460  35.741  0.00  0.00           C  
ATOM    135  HB1 TRP A   8      29.826  21.067  36.613  0.00  0.00           H  
ATOM    136  HB2 TRP A   8      30.103  21.662  35.042  0.00  0.00           H  
ATOM    137  CG  TRP A   8      28.527  20.236  35.342  0.00  0.00           C  
ATOM    138  CD1 TRP A   8      28.882  19.583  34.212  0.00  0.00           C  
ATOM    139  HD1 TRP A   8      29.715  19.811  33.557  0.00  0.00           H  
ATOM    140  NE1 TRP A   8      28.047  18.509  34.026  0.00  0.00           N  
ATOM    141  HE1 TRP A   8      28.210  17.882  33.257  0.00  0.00           H  
ATOM    142  CE2 TRP A   8      27.197  18.353  35.103  0.00  0.00           C  
ATOM    143  CZ2 TRP A   8      26.243  17.386  35.456  0.00  0.00           C  
ATOM    144  HZ2 TRP A   8      26.080  16.589  34.740  0.00  0.00           H  
ATOM    145  CH2 TRP A   8      25.452  17.515  36.597  0.00  0.00           C  
ATOM    146  HH2 TRP A   8      24.730  16.727  36.809  0.00  0.00           H  
ATOM    147  CZ3 TRP A   8      25.721  18.574  37.455  0.00  0.00           C  
ATOM    148  HZ3 TRP A   8      25.191  18.711  38.389  0.00  0.00           H  
ATOM    149  CE3 TRP A   8      26.707  19.527  37.139  0.00  0.00           C  
ATOM    150  HE3 TRP A   8      27.021  20.183  37.931  0.00  0.00           H  
ATOM    151  CD2 TRP A   8      27.424  19.474  35.934  0.00  0.00           C  
ATOM    152  C   TRP A   8      29.390  23.789  36.752  0.00  0.00           C  
ATOM    153  O   TRP A   8      29.457  23.861  37.972  0.00  0.00           O  
ATOM    154  N   SER A   9      29.970  24.669  35.937  0.00  0.00           N  
ATOM    155  H   SER A   9      30.002  24.417  34.956  0.00  0.00           H  
ATOM    156  CA  SER A   9      30.713  25.836  36.341  0.00  0.00           C  
ATOM    157  HA  SER A   9      31.213  25.504  37.248  0.00  0.00           H  
ATOM    158  CB  SER A   9      31.859  26.220  35.408  0.00  0.00           C  
ATOM    159  HB1 SER A   9      32.406  26.985  35.958  0.00  0.00           H  
ATOM    160  HB2 SER A   9      31.460  26.556  34.448  0.00  0.00           H  
ATOM    161  OG  SER A   9      32.680  25.076  35.269  0.00  0.00           O  
ATOM    162  HG  SER A   9      32.317  24.584  34.531  0.00  0.00           H  
ATOM    163  C   SER A   9      29.825  26.977  36.803  0.00  0.00           C  
ATOM    164  O   SER A   9      30.274  27.845  37.550  0.00  0.00           O  
ATOM    165  N   ALA A  10      28.514  26.918  36.542  0.00  0.00           N  
ATOM    166  H   ALA A  10      28.202  26.210  35.893  0.00  0.00           H  
ATOM    167  CA  ALA A  10      27.557  27.883  37.042  0.00  0.00           C  
ATOM    168  HA  ALA A  10      28.013  28.864  37.090  0.00  0.00           H  
ATOM    169  CB  ALA A  10      26.449  28.047  35.996  0.00  0.00           C  
ATOM    170  HB1 ALA A  10      25.629  27.329  35.978  0.00  0.00           H  
ATOM    171  HB2 ALA A  10      25.989  29.017  36.157  0.00  0.00           H  
ATOM    172  HB3 ALA A  10      26.849  28.050  34.990  0.00  0.00           H  
ATOM    173  C   ALA A  10      27.180  27.509  38.466  0.00  0.00           C  
ATOM    174  O   ALA A  10      27.047  28.362  39.333  0.00  0.00           O  
ATOM    175  N   LEU A  11      27.039  26.201  38.694  0.00  0.00           N  
ATOM    176  H   LEU A  11      26.959  25.560  37.913  0.00  0.00           H  
ATOM    177  CA  LEU A  11      26.752  25.592  39.979  0.00  0.00           C  
ATOM    178  HA  LEU A  11      25.873  26.103  40.377  0.00  0.00           H  
ATOM    179  CB  LEU A  11      26.310  24.152  39.788  0.00  0.00           C  
ATOM    180  HB1 LEU A  11      26.099  23.775  40.783  0.00  0.00           H  
ATOM    181  HB2 LEU A  11      27.166  23.603  39.385  0.00  0.00           H  
ATOM    182  CG  LEU A  11      25.107  23.898  38.884  0.00  0.00           C  
ATOM    183  HG  LEU A  11      25.329  24.424  37.942  0.00  0.00           H  
ATOM    184  CD1 LEU A  11      24.763  22.431  38.699  0.00  0.00           C  
ATOM    185 HD11 LEU A  11      23.919  22.340  38.023  0.00  0.00           H  
ATOM    186 HD12 LEU A  11      25.626  21.922  38.279  0.00  0.00           H  
ATOM    187 HD13 LEU A  11      24.599  22.020  39.704  0.00  0.00           H  
ATOM    188  CD2 LEU A  11      23.857  24.611  39.391  0.00  0.00           C  
ATOM    189 HD21 LEU A  11      22.944  24.189  38.974  0.00  0.00           H  
ATOM    190 HD22 LEU A  11      23.810  24.624  40.480  0.00  0.00           H  
ATOM    191 HD23 LEU A  11      23.935  25.675  39.130  0.00  0.00           H  
ATOM    192  C   LEU A  11      27.950  25.706  40.911  0.00  0.00           C  
ATOM    193  O   LEU A  11      27.783  26.156  42.042  0.00  0.00           O  
ATOM    194  N   LEU A  12      29.158  25.375  40.450  0.00  0.00           N  
ATOM    195  H   LEU A  12      29.240  25.038  39.498  0.00  0.00           H  
ATOM    196  CA  LEU A  12      30.434  25.418  41.142  0.00  0.00           C  
ATOM    197  HA  LEU A  12      30.358  24.775  42.017  0.00  0.00           H  
ATOM    198  CB  LEU A  12      31.554  24.921  40.238  0.00  0.00           C  
ATOM    199  HB1 LEU A  12      31.748  25.774  39.589  0.00  0.00           H  
ATOM    200  HB2 LEU A  12      31.232  24.093  39.607  0.00  0.00           H  
ATOM    201  CG  LEU A  12      32.939  24.669  40.835  0.00  0.00           C  
ATOM    202  HG  LEU A  12      33.239  25.612  41.292  0.00  0.00           H  
ATOM    203  CD1 LEU A  12      32.920  23.694  42.011  0.00  0.00           C  
ATOM    204 HD11 LEU A  12      32.414  24.141  42.870  0.00  0.00           H  
ATOM    205 HD12 LEU A  12      32.465  22.780  41.630  0.00  0.00           H  
ATOM    206 HD13 LEU A  12      33.959  23.550  42.294  0.00  0.00           H  
ATOM    207  CD2 LEU A  12      33.949  24.323  39.751  0.00  0.00           C  
ATOM    208 HD21 LEU A  12      33.786  24.991  38.915  0.00  0.00           H  
ATOM    209 HD22 LEU A  12      34.895  24.360  40.293  0.00  0.00           H  
ATOM    210 HD23 LEU A  12      33.863  23.304  39.371  0.00  0.00           H  
ATOM    211  C   LEU A  12      30.701  26.835  41.627  0.00  0.00           C  
ATOM    212  O   LEU A  12      31.377  26.971  42.640  0.00  0.00           O  
ATOM    213  N   THR A  13      30.244  27.891  40.936  0.00  0.00           N  
ATOM    214  H   THR A  13      29.729  27.720  40.092  0.00  0.00           H  
ATOM    215  CA  THR A  13      30.285  29.273  41.361  0.00  0.00           C  
ATOM    216  HA  THR A  13      31.125  29.445  42.038  0.00  0.00           H  
ATOM    217  CB  THR A  13      30.762  30.146  40.203  0.00  0.00           C  
ATOM    218  HB  THR A  13      30.805  31.179  40.544  0.00  0.00           H  
ATOM    219  CG2 THR A  13      32.091  29.781  39.561  0.00  0.00           C  
ATOM    220 HG21 THR A  13      31.940  28.911  38.918  0.00  0.00           H  
ATOM    221 HG22 THR A  13      32.392  30.616  38.929  0.00  0.00           H  
ATOM    222 HG23 THR A  13      32.865  29.615  40.304  0.00  0.00           H  
ATOM    223  OG1 THR A  13      29.858  30.087  39.130  0.00  0.00           O  
ATOM    224  HG1 THR A  13      30.186  29.527  38.422  0.00  0.00           H  
ATOM    225  C   THR A  13      29.068  29.881  42.045  0.00  0.00           C  
ATOM    226  O   THR A  13      29.177  30.861  42.794  0.00  0.00           O  
ATOM    227  N   ALA A  14      27.869  29.311  41.871  0.00  0.00           N  
ATOM    228  H   ALA A  14      27.733  28.613  41.151  0.00  0.00           H  
ATOM    229  CA  ALA A  14      26.705  29.542  42.684  0.00  0.00           C  
ATOM    230  HA  ALA A  14      26.296  30.553  42.569  0.00  0.00           H  
ATOM    231  CB  ALA A  14      25.618  28.580  42.231  0.00  0.00           C  
ATOM    232  HB1 ALA A  14      25.483  28.610  41.151  0.00  0.00           H  
ATOM    233  HB2 ALA A  14      25.874  27.536  42.450  0.00  0.00           H  
ATOM    234  HB3 ALA A  14      24.688  28.640  42.799  0.00  0.00           H  
ATOM    235  C   ALA A  14      26.982  29.374  44.173  0.00  0.00           C  
ATOM    236  O   ALA A  14      26.446  30.144  44.978  0.00  0.00           O  
ATOM    237  N   VAL A  15      27.821  28.447  44.647  0.00  0.00           N  
ATOM    238  H   VAL A  15      28.215  27.792  44.001  0.00  0.00           H  
ATOM    239  CA  VAL A  15      27.997  28.287  46.078  0.00  0.00           C  
ATOM    240  HA  VAL A  15      27.020  28.422  46.537  0.00  0.00           H  
ATOM    241  CB  VAL A  15      28.539  26.892  46.385  0.00  0.00           C  
ATOM    242  HB  VAL A  15      28.887  26.899  47.421  0.00  0.00           H  
ATOM    243  CG1 VAL A  15      27.465  25.800  46.391  0.00  0.00           C  
ATOM    244 HG11 VAL A  15      27.983  24.834  46.362  0.00  0.00           H  
ATOM    245 HG12 VAL A  15      26.948  25.745  47.345  0.00  0.00           H  
ATOM    246 HG13 VAL A  15      26.716  25.965  45.621  0.00  0.00           H  
ATOM    247  CG2 VAL A  15      29.805  26.564  45.590  0.00  0.00           C  
ATOM    248 HG21 VAL A  15      29.545  26.261  44.577  0.00  0.00           H  
ATOM    249 HG22 VAL A  15      30.400  27.478  45.519  0.00  0.00           H  
ATOM    250 HG23 VAL A  15      30.534  25.896  46.047  0.00  0.00           H  
ATOM    251  C   VAL A  15      28.834  29.403  46.682  0.00  0.00           C  
ATOM    252  O   VAL A  15      28.608  29.705  47.853  0.00  0.00           O  
ATOM    253  N   VAL A  16      29.736  30.001  45.891  0.00  0.00           N  
ATOM    254  H   VAL A  16      29.874  29.640  44.957  0.00  0.00           H  
ATOM    255  CA  VAL A  16      30.611  31.077  46.317  0.00  0.00           C  
ATOM    256  HA  VAL A  16      31.056  30.610  47.193  0.00  0.00           H  
ATOM    257  CB  VAL A  16      31.707  31.357  45.283  0.00  0.00           C  
ATOM    258  HB  VAL A  16      31.280  31.515  44.295  0.00  0.00           H  
ATOM    259  CG1 VAL A  16      32.570  32.555  45.648  0.00  0.00           C  
ATOM    260 HG11 VAL A  16      32.959  32.530  46.670  0.00  0.00           H  
ATOM    261 HG12 VAL A  16      33.344  32.560  44.891  0.00  0.00           H  
ATOM    262 HG13 VAL A  16      31.962  33.460  45.528  0.00  0.00           H  
ATOM    263  CG2 VAL A  16      32.660  30.173  45.238  0.00  0.00           C  
ATOM    264 HG21 VAL A  16      33.301  30.318  44.367  0.00  0.00           H  
ATOM    265 HG22 VAL A  16      33.326  30.202  46.097  0.00  0.00           H  
ATOM    266 HG23 VAL A  16      32.150  29.217  45.099  0.00  0.00           H  
ATOM    267  C   VAL A  16      29.741  32.302  46.591  0.00  0.00           C  
ATOM    268  O   VAL A  16      29.811  32.787  47.723  0.00  0.00           O  
ATOM    269  N   ILE A  17      28.787  32.662  45.736  0.00  0.00           N  
ATOM    270  H   ILE A  17      28.750  32.090  44.912  0.00  0.00           H  
ATOM    271  CA  ILE A  17      27.822  33.736  45.859  0.00  0.00           C  
ATOM    272  HA  ILE A  17      28.382  34.658  45.985  0.00  0.00           H  
ATOM    273  CB  ILE A  17      26.959  33.788  44.590  0.00  0.00           C  
ATOM    274  HB  ILE A  17      26.532  32.782  44.599  0.00  0.00           H  
ATOM    275  CG2 ILE A  17      25.839  34.815  44.535  0.00  0.00           C  
ATOM    276 HG21 ILE A  17      26.162  35.811  44.245  0.00  0.00           H  
ATOM    277 HG22 ILE A  17      25.194  34.401  43.758  0.00  0.00           H  
ATOM    278 HG23 ILE A  17      25.335  34.828  45.502  0.00  0.00           H  
ATOM    279  CG1 ILE A  17      27.719  33.964  43.284  0.00  0.00           C  
ATOM    280 HG11 ILE A  17      28.621  33.344  43.234  0.00  0.00           H  
ATOM    281 HG12 ILE A  17      27.982  35.020  43.247  0.00  0.00           H  
ATOM    282  CD  ILE A  17      26.924  33.680  42.015  0.00  0.00           C  
ATOM    283  HD1 ILE A  17      26.024  34.282  41.933  0.00  0.00           H  
ATOM    284  HD2 ILE A  17      27.547  33.647  41.119  0.00  0.00           H  
ATOM    285  HD3 ILE A  17      26.388  32.734  41.974  0.00  0.00           H  
ATOM    286  C   ILE A  17      26.932  33.459  47.061  0.00  0.00           C  
ATOM    287  O   ILE A  17      26.626  34.377  47.827  0.00  0.00           O  
ATOM    288  N   ILE A  18      26.544  32.217  47.328  0.00  0.00           N  
ATOM    289  H   ILE A  18      26.670  31.470  46.663  0.00  0.00           H  
ATOM    290  CA  ILE A  18      25.674  31.771  48.400  0.00  0.00           C  
ATOM    291  HA  ILE A  18      24.867  32.499  48.295  0.00  0.00           H  
ATOM    292  CB  ILE A  18      25.111  30.359  48.208  0.00  0.00           C  
ATOM    293  HB  ILE A  18      25.903  29.703  47.845  0.00  0.00           H  
ATOM    294  CG2 ILE A  18      24.503  29.782  49.478  0.00  0.00           C  
ATOM    295 HG21 ILE A  18      23.927  30.552  49.991  0.00  0.00           H  
ATOM    296 HG22 ILE A  18      23.943  28.860  49.351  0.00  0.00           H  
ATOM    297 HG23 ILE A  18      25.276  29.617  50.231  0.00  0.00           H  
ATOM    298  CG1 ILE A  18      23.991  30.513  47.170  0.00  0.00           C  
ATOM    299 HG11 ILE A  18      24.331  31.138  46.352  0.00  0.00           H  
ATOM    300 HG12 ILE A  18      23.160  30.877  47.758  0.00  0.00           H  
ATOM    301  CD  ILE A  18      23.638  29.228  46.417  0.00  0.00           C  
ATOM    302  HD1 ILE A  18      23.269  28.477  47.117  0.00  0.00           H  
ATOM    303  HD2 ILE A  18      22.928  29.231  45.592  0.00  0.00           H  
ATOM    304  HD3 ILE A  18      24.546  28.775  46.044  0.00  0.00           H  
ATOM    305  C   ILE A  18      26.323  31.953  49.764  0.00  0.00           C  
ATOM    306  O   ILE A  18      25.678  32.519  50.651  0.00  0.00           O  
ATOM    307  N   LEU A  19      27.585  31.595  49.973  0.00  0.00           N  
ATOM    308  H   LEU A  19      28.117  31.073  49.280  0.00  0.00           H  
ATOM    309  CA  LEU A  19      28.341  31.672  51.203  0.00  0.00           C  
ATOM    310  HA  LEU A  19      27.634  31.392  51.990  0.00  0.00           H  
ATOM    311  CB  LEU A  19      29.530  30.724  51.068  0.00  0.00           C  
ATOM    312  HB1 LEU A  19      30.063  31.012  51.977  0.00  0.00           H  
ATOM    313  HB2 LEU A  19      30.138  30.992  50.203  0.00  0.00           H  
ATOM    314  CG  LEU A  19      29.249  29.217  51.149  0.00  0.00           C  
ATOM    315  HG  LEU A  19      28.486  28.971  50.414  0.00  0.00           H  
ATOM    316  CD1 LEU A  19      30.357  28.313  50.625  0.00  0.00           C  
ATOM    317 HD11 LEU A  19      31.287  28.663  51.087  0.00  0.00           H  
ATOM    318 HD12 LEU A  19      30.137  27.280  50.893  0.00  0.00           H  
ATOM    319 HD13 LEU A  19      30.428  28.370  49.542  0.00  0.00           H  
ATOM    320  CD2 LEU A  19      28.804  28.857  52.561  0.00  0.00           C  
ATOM    321 HD21 LEU A  19      27.896  29.434  52.741  0.00  0.00           H  
ATOM    322 HD22 LEU A  19      28.543  27.800  52.648  0.00  0.00           H  
ATOM    323 HD23 LEU A  19      29.623  29.142  53.224  0.00  0.00           H  
ATOM    324  C   LEU A  19      28.762  33.113  51.401  0.00  0.00           C  
ATOM    325  O   LEU A  19      28.632  33.540  52.549  0.00  0.00           O  
ATOM    326  N   THR A  20      29.175  33.877  50.393  0.00  0.00           N  
ATOM    327  H   THR A  20      29.270  33.358  49.531  0.00  0.00           H  
ATOM    328  CA  THR A  20      29.424  35.303  50.459  0.00  0.00           C  
ATOM    329  HA  THR A  20      30.145  35.400  51.266  0.00  0.00           H  
ATOM    330  CB  THR A  20      29.994  35.952  49.203  0.00  0.00           C  
ATOM    331  HB  THR A  20      29.432  35.606  48.331  0.00  0.00           H  
ATOM    332  CG2 THR A  20      30.137  37.475  49.282  0.00  0.00           C  
ATOM    333 HG21 THR A  20      30.608  37.933  48.403  0.00  0.00           H  
ATOM    334 HG22 THR A  20      29.119  37.861  49.380  0.00  0.00           H  
ATOM    335 HG23 THR A  20      30.686  37.783  50.162  0.00  0.00           H  
ATOM    336  OG1 THR A  20      31.329  35.600  48.937  0.00  0.00           O  
ATOM    337  HG1 THR A  20      31.309  34.779  48.439  0.00  0.00           H  
ATOM    338  C   THR A  20      28.200  36.065  50.950  0.00  0.00           C  
ATOM    339  O   THR A  20      28.316  36.852  51.881  0.00  0.00           O  
ATOM    340  N   ILE A  21      26.996  35.844  50.422  0.00  0.00           N  
ATOM    341  H   ILE A  21      26.920  35.183  49.662  0.00  0.00           H  
ATOM    342  CA  ILE A  21      25.781  36.374  51.005  0.00  0.00           C  
ATOM    343  HA  ILE A  21      26.003  37.430  51.083  0.00  0.00           H  
ATOM    344  CB  ILE A  21      24.540  36.122  50.146  0.00  0.00           C  
ATOM    345  HB  ILE A  21      24.611  35.113  49.743  0.00  0.00           H  
ATOM    346  CG2 ILE A  21      23.154  36.311  50.756  0.00  0.00           C  
ATOM    347 HG21 ILE A  21      22.997  37.382  50.850  0.00  0.00           H  
ATOM    348 HG22 ILE A  21      22.469  35.778  50.093  0.00  0.00           H  
ATOM    349 HG23 ILE A  21      22.972  35.813  51.715  0.00  0.00           H  
ATOM    350  CG1 ILE A  21      24.704  37.017  48.923  0.00  0.00           C  
ATOM    351 HG11 ILE A  21      25.781  37.019  48.756  0.00  0.00           H  
ATOM    352 HG12 ILE A  21      24.358  38.029  49.094  0.00  0.00           H  
ATOM    353  CD  ILE A  21      24.072  36.513  47.629  0.00  0.00           C  
ATOM    354  HD1 ILE A  21      22.980  36.475  47.630  0.00  0.00           H  
ATOM    355  HD2 ILE A  21      24.408  37.178  46.841  0.00  0.00           H  
ATOM    356  HD3 ILE A  21      24.495  35.538  47.381  0.00  0.00           H  
ATOM    357  C   ILE A  21      25.609  35.995  52.475  0.00  0.00           C  
ATOM    358  O   ILE A  21      25.618  36.809  53.386  0.00  0.00           O  
ATOM    359  N   ALA A  22      25.576  34.698  52.793  0.00  0.00           N  
ATOM    360  H   ALA A  22      25.636  34.007  52.057  0.00  0.00           H  
ATOM    361  CA  ALA A  22      24.969  34.153  54.002  0.00  0.00           C  
ATOM    362  HA  ALA A  22      24.050  34.701  54.180  0.00  0.00           H  
ATOM    363  CB  ALA A  22      24.528  32.702  53.862  0.00  0.00           C  
ATOM    364  HB1 ALA A  22      24.286  32.277  54.841  0.00  0.00           H  
ATOM    365  HB2 ALA A  22      23.755  32.556  53.105  0.00  0.00           H  
ATOM    366  HB3 ALA A  22      25.408  32.138  53.555  0.00  0.00           H  
ATOM    367  C   ALA A  22      25.817  34.293  55.259  0.00  0.00           C  
ATOM    368  O   ALA A  22      25.375  34.631  56.351  0.00  0.00           O  
ATOM    369  N   GLY A  23      27.103  34.094  54.986  0.00  0.00           N  
ATOM    370  H   GLY A  23      27.445  33.979  54.040  0.00  0.00           H  
ATOM    371  CA  GLY A  23      28.080  34.370  56.022  0.00  0.00           C  
ATOM    372  HA1 GLY A  23      29.069  34.152  55.636  0.00  0.00           H  
ATOM    373  HA2 GLY A  23      27.770  33.732  56.846  0.00  0.00           H  
ATOM    374  C   GLY A  23      28.069  35.804  56.540  0.00  0.00           C  
ATOM    375  O   GLY A  23      27.938  36.059  57.738  0.00  0.00           O  
ATOM    376  N   ASN A  24      28.050  36.785  55.641  0.00  0.00           N  
ATOM    377  H   ASN A  24      27.671  36.718  54.701  0.00  0.00           H  
ATOM    378  CA  ASN A  24      28.168  38.161  56.089  0.00  0.00           C  
ATOM    379  HA  ASN A  24      28.920  38.216  56.871  0.00  0.00           H  
ATOM    380  CB  ASN A  24      28.729  39.038  54.977  0.00  0.00           C  
ATOM    381  HB1 ASN A  24      28.730  40.085  55.270  0.00  0.00           H  
ATOM    382  HB2 ASN A  24      28.183  38.922  54.037  0.00  0.00           H  
ATOM    383  CG  ASN A  24      30.149  38.570  54.705  0.00  0.00           C  
ATOM    384  OD1 ASN A  24      31.016  38.716  55.559  0.00  0.00           O  
ATOM    385  ND2 ASN A  24      30.385  37.804  53.633  0.00  0.00           N  
ATOM    386 HD21 ASN A  24      29.621  37.485  53.049  0.00  0.00           H  
ATOM    387 HD22 ASN A  24      31.294  37.500  53.323  0.00  0.00           H  
ATOM    388  C   ASN A  24      26.890  38.714  56.692  0.00  0.00           C  
ATOM    389  O   ASN A  24      27.068  39.701  57.402  0.00  0.00           O  
ATOM    390  N   ILE A  25      25.685  38.145  56.547  0.00  0.00           N  
ATOM    391  H   ILE A  25      25.582  37.372  55.903  0.00  0.00           H  
ATOM    392  CA  ILE A  25      24.464  38.584  57.188  0.00  0.00           C  
ATOM    393  HA  ILE A  25      24.428  39.680  57.130  0.00  0.00           H  
ATOM    394  CB  ILE A  25      23.233  37.976  56.540  0.00  0.00           C  
ATOM    395  HB  ILE A  25      23.441  36.910  56.498  0.00  0.00           H  
ATOM    396  CG2 ILE A  25      21.958  38.234  57.355  0.00  0.00           C  
ATOM    397 HG21 ILE A  25      21.791  39.305  57.456  0.00  0.00           H  
ATOM    398 HG22 ILE A  25      21.152  37.654  56.903  0.00  0.00           H  
ATOM    399 HG23 ILE A  25      21.997  37.810  58.364  0.00  0.00           H  
ATOM    400  CG1 ILE A  25      22.996  38.549  55.154  0.00  0.00           C  
ATOM    401 HG11 ILE A  25      23.936  38.510  54.597  0.00  0.00           H  
ATOM    402 HG12 ILE A  25      22.814  39.611  55.333  0.00  0.00           H  
ATOM    403  CD  ILE A  25      21.957  37.986  54.184  0.00  0.00           C  
ATOM    404  HD1 ILE A  25      21.766  38.627  53.324  0.00  0.00           H  
ATOM    405  HD2 ILE A  25      22.350  37.014  53.880  0.00  0.00           H  
ATOM    406  HD3 ILE A  25      21.053  37.853  54.766  0.00  0.00           H  
ATOM    407  C   ILE A  25      24.514  38.160  58.656  0.00  0.00           C  
ATOM    408  O   ILE A  25      24.218  38.985  59.504  0.00  0.00           O  
ATOM    409  N   LEU A  26      25.115  36.994  58.884  0.00  0.00           N  
ATOM    410  H   LEU A  26      25.517  36.512  58.087  0.00  0.00           H  
ATOM    411  CA  LEU A  26      25.273  36.595  60.268  0.00  0.00           C  
ATOM    412  HA  LEU A  26      24.368  36.662  60.872  0.00  0.00           H  
ATOM    413  CB  LEU A  26      25.623  35.108  60.298  0.00  0.00           C  
ATOM    414  HB1 LEU A  26      25.926  34.827  61.303  0.00  0.00           H  
ATOM    415  HB2 LEU A  26      26.480  34.965  59.645  0.00  0.00           H  
ATOM    416  CG  LEU A  26      24.566  34.156  59.739  0.00  0.00           C  
ATOM    417  HG  LEU A  26      24.113  34.594  58.840  0.00  0.00           H  
ATOM    418  CD1 LEU A  26      25.228  32.826  59.387  0.00  0.00           C  
ATOM    419 HD11 LEU A  26      26.001  33.051  58.662  0.00  0.00           H  
ATOM    420 HD12 LEU A  26      25.727  32.465  60.284  0.00  0.00           H  
ATOM    421 HD13 LEU A  26      24.563  31.993  59.132  0.00  0.00           H  
ATOM    422  CD2 LEU A  26      23.396  33.804  60.647  0.00  0.00           C  
ATOM    423 HD21 LEU A  26      23.697  33.334  61.589  0.00  0.00           H  
ATOM    424 HD22 LEU A  26      22.823  34.699  60.899  0.00  0.00           H  
ATOM    425 HD23 LEU A  26      22.727  33.157  60.088  0.00  0.00           H  
ATOM    426  C   LEU A  26      26.268  37.497  60.980  0.00  0.00           C  
ATOM    427  O   LEU A  26      26.095  37.958  62.100  0.00  0.00           O  
ATOM    428  N   VAL A  27      27.312  37.875  60.231  0.00  0.00           N  
ATOM    429  H   VAL A  27      27.333  37.541  59.278  0.00  0.00           H  
ATOM    430  CA  VAL A  27      28.309  38.803  60.709  0.00  0.00           C  
ATOM    431  HA  VAL A  27      28.643  38.400  61.668  0.00  0.00           H  
ATOM    432  CB  VAL A  27      29.531  39.111  59.840  0.00  0.00           C  
ATOM    433  HB  VAL A  27      29.153  39.415  58.862  0.00  0.00           H  
ATOM    434  CG1 VAL A  27      30.581  40.052  60.437  0.00  0.00           C  
ATOM    435 HG11 VAL A  27      30.145  41.036  60.288  0.00  0.00           H  
ATOM    436 HG12 VAL A  27      30.855  39.863  61.469  0.00  0.00           H  
ATOM    437 HG13 VAL A  27      31.513  40.042  59.871  0.00  0.00           H  
ATOM    438  CG2 VAL A  27      30.359  37.859  59.558  0.00  0.00           C  
ATOM    439 HG21 VAL A  27      29.651  37.058  59.336  0.00  0.00           H  
ATOM    440 HG22 VAL A  27      30.950  37.918  58.647  0.00  0.00           H  
ATOM    441 HG23 VAL A  27      30.950  37.562  60.421  0.00  0.00           H  
ATOM    442  C   VAL A  27      27.622  40.113  61.086  0.00  0.00           C  
ATOM    443  O   VAL A  27      27.766  40.613  62.202  0.00  0.00           O  
ATOM    444  N   ILE A  28      26.890  40.711  60.151  0.00  0.00           N  
ATOM    445  H   ILE A  28      26.906  40.257  59.246  0.00  0.00           H  
ATOM    446  CA  ILE A  28      26.169  41.957  60.348  0.00  0.00           C  
ATOM    447  HA  ILE A  28      26.945  42.652  60.663  0.00  0.00           H  
ATOM    448  CB  ILE A  28      25.500  42.488  59.088  0.00  0.00           C  
ATOM    449  HB  ILE A  28      24.872  41.684  58.697  0.00  0.00           H  
ATOM    450  CG2 ILE A  28      24.507  43.609  59.390  0.00  0.00           C  
ATOM    451 HG21 ILE A  28      24.960  44.503  59.833  0.00  0.00           H  
ATOM    452 HG22 ILE A  28      24.006  43.881  58.471  0.00  0.00           H  
ATOM    453 HG23 ILE A  28      23.669  43.172  59.940  0.00  0.00           H  
ATOM    454  CG1 ILE A  28      26.662  42.910  58.199  0.00  0.00           C  
ATOM    455 HG11 ILE A  28      27.162  42.064  57.742  0.00  0.00           H  
ATOM    456 HG12 ILE A  28      27.280  43.590  58.770  0.00  0.00           H  
ATOM    457  CD  ILE A  28      26.134  43.680  56.985  0.00  0.00           C  
ATOM    458  HD1 ILE A  28      25.296  43.132  56.559  0.00  0.00           H  
ATOM    459  HD2 ILE A  28      25.780  44.670  57.246  0.00  0.00           H  
ATOM    460  HD3 ILE A  28      26.923  43.784  56.242  0.00  0.00           H  
ATOM    461  C   ILE A  28      25.182  41.779  61.493  0.00  0.00           C  
ATOM    462  O   ILE A  28      24.943  42.763  62.201  0.00  0.00           O  
ATOM    463  N   MET A  29      24.636  40.578  61.702  0.00  0.00           N  
ATOM    464  H   MET A  29      24.883  39.781  61.141  0.00  0.00           H  
ATOM    465  CA  MET A  29      23.632  40.473  62.744  0.00  0.00           C  
ATOM    466  HA  MET A  29      22.943  41.312  62.650  0.00  0.00           H  
ATOM    467  CB  MET A  29      22.847  39.186  62.534  0.00  0.00           C  
ATOM    468  HB1 MET A  29      22.444  38.882  63.497  0.00  0.00           H  
ATOM    469  HB2 MET A  29      23.506  38.449  62.086  0.00  0.00           H  
ATOM    470  CG  MET A  29      21.726  39.389  61.517  0.00  0.00           C  
ATOM    471  HG1 MET A  29      22.111  39.794  60.582  0.00  0.00           H  
ATOM    472  HG2 MET A  29      21.087  40.072  62.070  0.00  0.00           H  
ATOM    473  SD  MET A  29      20.774  37.874  61.246  0.00  0.00           S  
ATOM    474  CE  MET A  29      19.536  38.130  62.543  0.00  0.00           C  
ATOM    475  HE1 MET A  29      19.974  38.383  63.516  0.00  0.00           H  
ATOM    476  HE2 MET A  29      18.931  38.968  62.210  0.00  0.00           H  
ATOM    477  HE3 MET A  29      18.934  37.236  62.613  0.00  0.00           H  
ATOM    478  C   MET A  29      24.250  40.565  64.133  0.00  0.00           C  
ATOM    479  O   MET A  29      23.780  41.331  64.970  0.00  0.00           O  
ATOM    480  N   ALA A  30      25.471  40.050  64.332  0.00  0.00           N  
ATOM    481  H   ALA A  30      25.890  39.567  63.549  0.00  0.00           H  
ATOM    482  CA  ALA A  30      26.121  40.051  65.624  0.00  0.00           C  
ATOM    483  HA  ALA A  30      25.371  39.666  66.322  0.00  0.00           H  
ATOM    484  CB  ALA A  30      27.269  39.044  65.645  0.00  0.00           C  
ATOM    485  HB1 ALA A  30      27.584  38.832  66.663  0.00  0.00           H  
ATOM    486  HB2 ALA A  30      27.001  38.098  65.174  0.00  0.00           H  
ATOM    487  HB3 ALA A  30      28.126  39.528  65.180  0.00  0.00           H  
ATOM    488  C   ALA A  30      26.448  41.487  66.009  0.00  0.00           C  
ATOM    489  O   ALA A  30      26.003  42.037  67.022  0.00  0.00           O  
ATOM    490  N   VAL A  31      27.037  42.228  65.083  0.00  0.00           N  
ATOM    491  H   VAL A  31      27.307  41.756  64.233  0.00  0.00           H  
ATOM    492  CA  VAL A  31      27.235  43.666  65.221  0.00  0.00           C  
ATOM    493  HA  VAL A  31      27.563  43.783  66.244  0.00  0.00           H  
ATOM    494  CB  VAL A  31      28.321  44.104  64.247  0.00  0.00           C  
ATOM    495  HB  VAL A  31      28.551  45.115  64.611  0.00  0.00           H  
ATOM    496  CG1 VAL A  31      29.563  43.247  64.428  0.00  0.00           C  
ATOM    497 HG11 VAL A  31      29.377  42.265  64.002  0.00  0.00           H  
ATOM    498 HG12 VAL A  31      30.412  43.584  63.839  0.00  0.00           H  
ATOM    499 HG13 VAL A  31      29.883  43.176  65.479  0.00  0.00           H  
ATOM    500  CG2 VAL A  31      28.003  44.275  62.762  0.00  0.00           C  
ATOM    501 HG21 VAL A  31      28.925  44.367  62.183  0.00  0.00           H  
ATOM    502 HG22 VAL A  31      27.638  43.324  62.374  0.00  0.00           H  
ATOM    503 HG23 VAL A  31      27.260  45.068  62.607  0.00  0.00           H  
ATOM    504  C   VAL A  31      26.003  44.549  65.164  0.00  0.00           C  
ATOM    505  O   VAL A  31      26.059  45.732  65.488  0.00  0.00           O  
ATOM    506  N   SER A  32      24.806  43.980  64.979  0.00  0.00           N  
ATOM    507  H   SER A  32      24.768  43.090  64.498  0.00  0.00           H  
ATOM    508  CA  SER A  32      23.569  44.721  65.072  0.00  0.00           C  
ATOM    509  HA  SER A  32      23.717  45.805  65.006  0.00  0.00           H  
ATOM    510  CB  SER A  32      22.693  44.532  63.841  0.00  0.00           C  
ATOM    511  HB1 SER A  32      21.799  45.139  64.013  0.00  0.00           H  
ATOM    512  HB2 SER A  32      22.441  43.501  63.595  0.00  0.00           H  
ATOM    513  OG  SER A  32      23.364  45.002  62.694  0.00  0.00           O  
ATOM    514  HG  SER A  32      24.197  44.540  62.521  0.00  0.00           H  
ATOM    515  C   SER A  32      22.807  44.465  66.358  0.00  0.00           C  
ATOM    516  O   SER A  32      21.965  45.275  66.725  0.00  0.00           O  
ATOM    517  N   LEU A  33      23.052  43.333  67.011  0.00  0.00           N  
ATOM    518  H   LEU A  33      23.693  42.658  66.631  0.00  0.00           H  
ATOM    519  CA  LEU A  33      22.130  42.913  68.043  0.00  0.00           C  
ATOM    520  HA  LEU A  33      21.339  43.611  68.306  0.00  0.00           H  
ATOM    521  CB  LEU A  33      21.451  41.602  67.629  0.00  0.00           C  
ATOM    522  HB1 LEU A  33      20.842  41.354  68.506  0.00  0.00           H  
ATOM    523  HB2 LEU A  33      22.233  40.885  67.354  0.00  0.00           H  
ATOM    524  CG  LEU A  33      20.442  41.651  66.488  0.00  0.00           C  
ATOM    525  HG  LEU A  33      20.904  42.039  65.577  0.00  0.00           H  
ATOM    526  CD1 LEU A  33      19.984  40.224  66.162  0.00  0.00           C  
ATOM    527 HD11 LEU A  33      19.391  40.221  65.246  0.00  0.00           H  
ATOM    528 HD12 LEU A  33      20.799  39.499  66.158  0.00  0.00           H  
ATOM    529 HD13 LEU A  33      19.359  39.788  66.942  0.00  0.00           H  
ATOM    530  CD2 LEU A  33      19.201  42.468  66.815  0.00  0.00           C  
ATOM    531 HD21 LEU A  33      18.569  42.306  65.941  0.00  0.00           H  
ATOM    532 HD22 LEU A  33      18.601  42.149  67.671  0.00  0.00           H  
ATOM    533 HD23 LEU A  33      19.323  43.540  66.946  0.00  0.00           H  
ATOM    534  C   LEU A  33      22.686  42.738  69.449  0.00  0.00           C  
ATOM    535  O   LEU A  33      21.968  42.916  70.422  0.00  0.00           O  
ATOM    536  N   GLU A  34      23.991  42.430  69.483  0.00  0.00           N  
ATOM    537  H   GLU A  34      24.582  42.648  68.696  0.00  0.00           H  
ATOM    538  CA  GLU A  34      24.653  41.972  70.693  0.00  0.00           C  
ATOM    539  HA  GLU A  34      23.873  41.551  71.324  0.00  0.00           H  
ATOM    540  CB  GLU A  34      25.761  40.974  70.361  0.00  0.00           C  
ATOM    541  HB1 GLU A  34      26.363  40.647  71.216  0.00  0.00           H  
ATOM    542  HB2 GLU A  34      26.487  41.500  69.742  0.00  0.00           H  
ATOM    543  CG  GLU A  34      25.155  39.837  69.545  0.00  0.00           C  
ATOM    544  HG1 GLU A  34      25.991  39.151  69.554  0.00  0.00           H  
ATOM    545  HG2 GLU A  34      24.777  40.142  68.567  0.00  0.00           H  
ATOM    546  CD  GLU A  34      24.031  39.115  70.275  0.00  0.00           C  
ATOM    547  OE1 GLU A  34      22.892  39.029  69.771  0.00  0.00           O  
ATOM    548  OE2 GLU A  34      24.224  38.669  71.433  0.00  0.00           O1-
ATOM    549  C   GLU A  34      25.103  43.148  71.553  0.00  0.00           C  
ATOM    550  O   GLU A  34      25.747  44.088  71.095  0.00  0.00           O  
ATOM    551  N   LYS A  35      24.843  43.160  72.868  0.00  0.00           N  
ATOM    552  H   LYS A  35      24.489  42.274  73.205  0.00  0.00           H  
ATOM    553  CA  LYS A  35      25.169  44.172  73.848  0.00  0.00           C  
ATOM    554  HA  LYS A  35      24.822  45.105  73.409  0.00  0.00           H  
ATOM    555  CB  LYS A  35      24.399  43.996  75.153  0.00  0.00           C  
ATOM    556  HB1 LYS A  35      24.334  42.933  75.396  0.00  0.00           H  
ATOM    557  HB2 LYS A  35      23.363  44.278  74.963  0.00  0.00           H  
ATOM    558  CG  LYS A  35      24.985  44.746  76.348  0.00  0.00           C  
ATOM    559  HG1 LYS A  35      25.184  45.780  76.087  0.00  0.00           H  
ATOM    560  HG2 LYS A  35      25.997  44.405  76.534  0.00  0.00           H  
ATOM    561  CD  LYS A  35      24.117  44.638  77.596  0.00  0.00           C  
ATOM    562  HD1 LYS A  35      23.828  43.582  77.669  0.00  0.00           H  
ATOM    563  HD2 LYS A  35      23.234  45.275  77.660  0.00  0.00           H  
ATOM    564  CE  LYS A  35      25.008  44.946  78.791  0.00  0.00           C  
ATOM    565  HE1 LYS A  35      25.018  46.037  78.872  0.00  0.00           H  
ATOM    566  HE2 LYS A  35      26.011  44.531  78.710  0.00  0.00           H  
ATOM    567  NZ  LYS A  35      24.484  44.533  80.106  0.00  0.00           N1+
ATOM    568  HZ1 LYS A  35      24.326  43.545  79.929  0.00  0.00           H  
ATOM    569  HZ2 LYS A  35      25.169  44.535  80.846  0.00  0.00           H  
ATOM    570  HZ3 LYS A  35      23.615  44.967  80.364  0.00  0.00           H  
ATOM    571  C   LYS A  35      26.664  44.319  74.081  0.00  0.00           C  
ATOM    572  O   LYS A  35      27.144  45.415  74.337  0.00  0.00           O  
ATOM    573  N   LYS A  36      27.501  43.307  73.844  0.00  0.00           N  
ATOM    574  H   LYS A  36      27.086  42.381  73.875  0.00  0.00           H  
ATOM    575  CA  LYS A  36      28.942  43.443  73.804  0.00  0.00           C  
ATOM    576  HA  LYS A  36      29.193  44.174  74.575  0.00  0.00           H  
ATOM    577  CB  LYS A  36      29.595  42.129  74.203  0.00  0.00           C  
ATOM    578  HB1 LYS A  36      29.702  41.580  73.262  0.00  0.00           H  
ATOM    579  HB2 LYS A  36      28.912  41.640  74.891  0.00  0.00           H  
ATOM    580  CG  LYS A  36      30.992  42.155  74.834  0.00  0.00           C  
ATOM    581  HG1 LYS A  36      31.530  42.727  74.081  0.00  0.00           H  
ATOM    582  HG2 LYS A  36      31.372  41.129  74.821  0.00  0.00           H  
ATOM    583  CD  LYS A  36      30.997  42.789  76.221  0.00  0.00           C  
ATOM    584  HD1 LYS A  36      30.202  42.319  76.798  0.00  0.00           H  
ATOM    585  HD2 LYS A  36      30.967  43.885  76.184  0.00  0.00           H  
ATOM    586  CE  LYS A  36      32.309  42.390  76.885  0.00  0.00           C  
ATOM    587  HE1 LYS A  36      33.181  42.754  76.350  0.00  0.00           H  
ATOM    588  HE2 LYS A  36      32.364  41.304  76.835  0.00  0.00           H  
ATOM    589  NZ  LYS A  36      32.239  42.777  78.307  0.00  0.00           N1+
ATOM    590  HZ1 LYS A  36      32.961  42.279  78.805  0.00  0.00           H  
ATOM    591  HZ2 LYS A  36      32.356  43.769  78.438  0.00  0.00           H  
ATOM    592  HZ3 LYS A  36      31.328  42.520  78.642  0.00  0.00           H  
ATOM    593  C   LYS A  36      29.486  43.935  72.462  0.00  0.00           C  
ATOM    594  O   LYS A  36      30.661  44.280  72.397  0.00  0.00           O  
ATOM    595  N   LEU A  37      28.683  43.899  71.397  0.00  0.00           N  
ATOM    596  H   LEU A  37      27.708  43.720  71.549  0.00  0.00           H  
ATOM    597  CA  LEU A  37      29.113  44.198  70.043  0.00  0.00           C  
ATOM    598  HA  LEU A  37      30.192  44.367  70.112  0.00  0.00           H  
ATOM    599  CB  LEU A  37      28.887  43.040  69.080  0.00  0.00           C  
ATOM    600  HB1 LEU A  37      29.393  43.315  68.156  0.00  0.00           H  
ATOM    601  HB2 LEU A  37      27.823  43.084  68.842  0.00  0.00           H  
ATOM    602  CG  LEU A  37      29.253  41.586  69.376  0.00  0.00           C  
ATOM    603  HG  LEU A  37      28.746  41.221  70.269  0.00  0.00           H  
ATOM    604  CD1 LEU A  37      28.867  40.591  68.285  0.00  0.00           C  
ATOM    605 HD11 LEU A  37      27.788  40.573  68.166  0.00  0.00           H  
ATOM    606 HD12 LEU A  37      29.232  40.777  67.264  0.00  0.00           H  
ATOM    607 HD13 LEU A  37      29.237  39.599  68.513  0.00  0.00           H  
ATOM    608  CD2 LEU A  37      30.777  41.484  69.470  0.00  0.00           C  
ATOM    609 HD21 LEU A  37      31.153  42.094  70.292  0.00  0.00           H  
ATOM    610 HD22 LEU A  37      30.928  40.475  69.833  0.00  0.00           H  
ATOM    611 HD23 LEU A  37      31.298  41.639  68.527  0.00  0.00           H  
ATOM    612  C   LEU A  37      28.558  45.546  69.622  0.00  0.00           C  
ATOM    613  O   LEU A  37      28.233  45.641  68.438  0.00  0.00           O  
ATOM    614  N   GLN A  38      28.547  46.562  70.491  0.00  0.00           N  
ATOM    615  H   GLN A  38      28.824  46.315  71.431  0.00  0.00           H  
ATOM    616  CA  GLN A  38      28.076  47.892  70.166  0.00  0.00           C  
ATOM    617  HA  GLN A  38      27.467  47.821  69.255  0.00  0.00           H  
ATOM    618  CB  GLN A  38      27.021  48.374  71.151  0.00  0.00           C  
ATOM    619  HB1 GLN A  38      26.445  49.211  70.763  0.00  0.00           H  
ATOM    620  HB2 GLN A  38      27.468  48.767  72.066  0.00  0.00           H  
ATOM    621  CG  GLN A  38      25.968  47.343  71.526  0.00  0.00           C  
ATOM    622  HG1 GLN A  38      26.440  46.500  72.039  0.00  0.00           H  
ATOM    623  HG2 GLN A  38      25.581  46.915  70.603  0.00  0.00           H  
ATOM    624  CD  GLN A  38      24.772  47.846  72.336  0.00  0.00           C  
ATOM    625  OE1 GLN A  38      24.887  48.836  73.055  0.00  0.00           O  
ATOM    626  NE2 GLN A  38      23.586  47.243  72.305  0.00  0.00           N  
ATOM    627 HE21 GLN A  38      23.376  46.436  71.734  0.00  0.00           H  
ATOM    628 HE22 GLN A  38      22.980  47.488  73.074  0.00  0.00           H  
ATOM    629  C   GLN A  38      29.107  48.992  69.939  0.00  0.00           C  
ATOM    630  O   GLN A  38      28.722  50.153  69.810  0.00  0.00           O  
ATOM    631  N   ASN A  39      30.402  48.743  70.114  0.00  0.00           N  
ATOM    632  H   ASN A  39      30.596  47.766  70.251  0.00  0.00           H  
ATOM    633  CA  ASN A  39      31.417  49.777  70.189  0.00  0.00           C  
ATOM    634  HA  ASN A  39      30.917  50.697  70.504  0.00  0.00           H  
ATOM    635  CB  ASN A  39      32.448  49.388  71.240  0.00  0.00           C  
ATOM    636  HB1 ASN A  39      31.992  48.791  72.039  0.00  0.00           H  
ATOM    637  HB2 ASN A  39      32.736  50.239  71.846  0.00  0.00           H  
ATOM    638  CG  ASN A  39      33.738  48.783  70.720  0.00  0.00           C  
ATOM    639  OD1 ASN A  39      34.797  49.391  70.901  0.00  0.00           O  
ATOM    640  ND2 ASN A  39      33.695  47.841  69.781  0.00  0.00           N  
ATOM    641 HD21 ASN A  39      32.839  47.546  69.324  0.00  0.00           H  
ATOM    642 HD22 ASN A  39      34.597  47.579  69.410  0.00  0.00           H  
ATOM    643  C   ASN A  39      31.995  50.078  68.810  0.00  0.00           C  
ATOM    644  O   ASN A  39      31.765  49.391  67.820  0.00  0.00           O  
ATOM    645  N   ALA A  40      32.699  51.207  68.669  0.00  0.00           N  
ATOM    646  H   ALA A  40      32.824  51.855  69.428  0.00  0.00           H  
ATOM    647  CA  ALA A  40      33.264  51.775  67.464  0.00  0.00           C  
ATOM    648  HA  ALA A  40      32.571  52.393  66.900  0.00  0.00           H  
ATOM    649  CB  ALA A  40      34.381  52.715  67.911  0.00  0.00           C  
ATOM    650  HB1 ALA A  40      33.972  53.615  68.385  0.00  0.00           H  
ATOM    651  HB2 ALA A  40      35.022  52.217  68.639  0.00  0.00           H  
ATOM    652  HB3 ALA A  40      34.906  53.039  67.011  0.00  0.00           H  
ATOM    653  C   ALA A  40      33.771  50.729  66.478  0.00  0.00           C  
ATOM    654  O   ALA A  40      33.383  50.697  65.313  0.00  0.00           O  
ATOM    655  N   THR A  41      34.562  49.795  66.996  0.00  0.00           N  
ATOM    656  H   THR A  41      34.661  49.778  67.997  0.00  0.00           H  
ATOM    657  CA  THR A  41      35.336  48.929  66.128  0.00  0.00           C  
ATOM    658  HA  THR A  41      35.754  49.519  65.313  0.00  0.00           H  
ATOM    659  CB  THR A  41      36.592  48.422  66.832  0.00  0.00           C  
ATOM    660  HB  THR A  41      37.097  47.648  66.255  0.00  0.00           H  
ATOM    661  CG2 THR A  41      37.607  49.522  67.111  0.00  0.00           C  
ATOM    662 HG21 THR A  41      38.306  49.160  67.860  0.00  0.00           H  
ATOM    663 HG22 THR A  41      38.067  49.900  66.200  0.00  0.00           H  
ATOM    664 HG23 THR A  41      37.103  50.336  67.639  0.00  0.00           H  
ATOM    665  OG1 THR A  41      36.205  47.910  68.090  0.00  0.00           O  
ATOM    666  HG1 THR A  41      36.850  47.271  68.391  0.00  0.00           H  
ATOM    667  C   THR A  41      34.439  47.878  65.486  0.00  0.00           C  
ATOM    668  O   THR A  41      34.840  47.310  64.485  0.00  0.00           O  
ATOM    669  N   ASN A  42      33.232  47.596  65.992  0.00  0.00           N  
ATOM    670  H   ASN A  42      33.046  48.093  66.846  0.00  0.00           H  
ATOM    671  CA  ASN A  42      32.184  46.826  65.345  0.00  0.00           C  
ATOM    672  HA  ASN A  42      32.541  45.835  65.064  0.00  0.00           H  
ATOM    673  CB  ASN A  42      31.007  46.614  66.283  0.00  0.00           C  
ATOM    674  HB1 ASN A  42      30.241  46.156  65.658  0.00  0.00           H  
ATOM    675  HB2 ASN A  42      30.602  47.555  66.646  0.00  0.00           H  
ATOM    676  CG  ASN A  42      31.271  45.761  67.521  0.00  0.00           C  
ATOM    677  OD1 ASN A  42      31.378  46.212  68.661  0.00  0.00           O  
ATOM    678  ND2 ASN A  42      31.691  44.525  67.250  0.00  0.00           N  
ATOM    679 HD21 ASN A  42      31.734  44.119  66.320  0.00  0.00           H  
ATOM    680 HD22 ASN A  42      32.224  44.075  67.979  0.00  0.00           H  
ATOM    681  C   ASN A  42      31.821  47.418  63.986  0.00  0.00           C  
ATOM    682  O   ASN A  42      31.603  46.680  63.028  0.00  0.00           O  
ATOM    683  N   TYR A  43      31.752  48.738  63.863  0.00  0.00           N  
ATOM    684  H   TYR A  43      32.009  49.266  64.694  0.00  0.00           H  
ATOM    685  CA  TYR A  43      31.243  49.336  62.641  0.00  0.00           C  
ATOM    686  HA  TYR A  43      30.428  48.716  62.290  0.00  0.00           H  
ATOM    687  CB  TYR A  43      30.671  50.700  63.019  0.00  0.00           C  
ATOM    688  HB1 TYR A  43      30.161  51.052  62.120  0.00  0.00           H  
ATOM    689  HB2 TYR A  43      31.478  51.384  63.268  0.00  0.00           H  
ATOM    690  CG  TYR A  43      29.628  50.606  64.115  0.00  0.00           C  
ATOM    691  CD1 TYR A  43      28.595  49.660  64.179  0.00  0.00           C  
ATOM    692  HD1 TYR A  43      28.441  48.873  63.465  0.00  0.00           H  
ATOM    693  CE1 TYR A  43      27.625  49.664  65.186  0.00  0.00           C  
ATOM    694  HE1 TYR A  43      26.850  48.903  65.186  0.00  0.00           H  
ATOM    695  CZ  TYR A  43      27.751  50.598  66.232  0.00  0.00           C  
ATOM    696  OH  TYR A  43      26.791  50.762  67.191  0.00  0.00           O  
ATOM    697  HH  TYR A  43      26.055  50.161  67.088  0.00  0.00           H  
ATOM    698  CE2 TYR A  43      28.890  51.424  66.266  0.00  0.00           C  
ATOM    699  HE2 TYR A  43      28.841  52.102  67.105  0.00  0.00           H  
ATOM    700  CD2 TYR A  43      29.867  51.370  65.260  0.00  0.00           C  
ATOM    701  HD2 TYR A  43      30.740  51.982  65.398  0.00  0.00           H  
ATOM    702  C   TYR A  43      32.267  49.362  61.512  0.00  0.00           C  
ATOM    703  O   TYR A  43      31.882  49.250  60.356  0.00  0.00           O  
ATOM    704  N   PHE A  44      33.562  49.341  61.840  0.00  0.00           N  
ATOM    705  H   PHE A  44      33.879  49.431  62.790  0.00  0.00           H  
ATOM    706  CA  PHE A  44      34.512  48.907  60.836  0.00  0.00           C  
ATOM    707  HA  PHE A  44      34.409  49.464  59.899  0.00  0.00           H  
ATOM    708  CB  PHE A  44      35.940  49.145  61.312  0.00  0.00           C  
ATOM    709  HB1 PHE A  44      36.570  48.809  60.486  0.00  0.00           H  
ATOM    710  HB2 PHE A  44      36.067  48.390  62.090  0.00  0.00           H  
ATOM    711  CG  PHE A  44      36.440  50.486  61.777  0.00  0.00           C  
ATOM    712  CD1 PHE A  44      37.080  50.640  63.007  0.00  0.00           C  
ATOM    713  HD1 PHE A  44      37.301  49.761  63.608  0.00  0.00           H  
ATOM    714  CE1 PHE A  44      37.612  51.902  63.314  0.00  0.00           C  
ATOM    715  HE1 PHE A  44      38.052  52.055  64.286  0.00  0.00           H  
ATOM    716  CZ  PHE A  44      37.377  52.987  62.469  0.00  0.00           C  
ATOM    717  HZ  PHE A  44      37.813  53.903  62.838  0.00  0.00           H  
ATOM    718  CE2 PHE A  44      36.596  52.871  61.305  0.00  0.00           C  
ATOM    719  HE2 PHE A  44      36.327  53.761  60.749  0.00  0.00           H  
ATOM    720  CD2 PHE A  44      36.184  51.582  60.939  0.00  0.00           C  
ATOM    721  HD2 PHE A  44      35.659  51.374  60.022  0.00  0.00           H  
ATOM    722  C   PHE A  44      34.253  47.481  60.352  0.00  0.00           C  
ATOM    723  O   PHE A  44      34.151  47.351  59.136  0.00  0.00           O  
ATOM    724  N   LEU A  45      33.983  46.489  61.211  0.00  0.00           N  
ATOM    725  H   LEU A  45      33.815  46.671  62.188  0.00  0.00           H  
ATOM    726  CA  LEU A  45      33.726  45.142  60.748  0.00  0.00           C  
ATOM    727  HA  LEU A  45      34.540  44.759  60.136  0.00  0.00           H  
ATOM    728  CB  LEU A  45      33.709  44.305  62.028  0.00  0.00           C  
ATOM    729  HB1 LEU A  45      33.091  44.783  62.786  0.00  0.00           H  
ATOM    730  HB2 LEU A  45      34.734  44.331  62.401  0.00  0.00           H  
ATOM    731  CG  LEU A  45      33.264  42.853  61.907  0.00  0.00           C  
ATOM    732  HG  LEU A  45      32.207  42.818  61.650  0.00  0.00           H  
ATOM    733  CD1 LEU A  45      34.087  41.956  60.978  0.00  0.00           C  
ATOM    734 HD11 LEU A  45      33.965  42.305  59.954  0.00  0.00           H  
ATOM    735 HD12 LEU A  45      35.085  41.872  61.407  0.00  0.00           H  
ATOM    736 HD13 LEU A  45      33.719  40.927  61.048  0.00  0.00           H  
ATOM    737  CD2 LEU A  45      33.334  42.230  63.295  0.00  0.00           C  
ATOM    738 HD21 LEU A  45      32.586  42.657  63.959  0.00  0.00           H  
ATOM    739 HD22 LEU A  45      33.015  41.213  63.089  0.00  0.00           H  
ATOM    740 HD23 LEU A  45      34.324  42.257  63.753  0.00  0.00           H  
ATOM    741  C   LEU A  45      32.441  45.092  59.933  0.00  0.00           C  
ATOM    742  O   LEU A  45      32.272  44.340  58.974  0.00  0.00           O  
ATOM    743  N   MET A  46      31.484  45.960  60.280  0.00  0.00           N  
ATOM    744  H   MET A  46      31.618  46.364  61.190  0.00  0.00           H  
ATOM    745  CA  MET A  46      30.202  46.037  59.619  0.00  0.00           C  
ATOM    746  HA  MET A  46      29.962  44.994  59.415  0.00  0.00           H  
ATOM    747  CB  MET A  46      29.097  46.695  60.435  0.00  0.00           C  
ATOM    748  HB1 MET A  46      29.103  47.780  60.303  0.00  0.00           H  
ATOM    749  HB2 MET A  46      29.190  46.427  61.485  0.00  0.00           H  
ATOM    750  CG  MET A  46      27.771  46.161  59.893  0.00  0.00           C  
ATOM    751  HG1 MET A  46      27.640  45.131  60.227  0.00  0.00           H  
ATOM    752  HG2 MET A  46      27.834  46.248  58.808  0.00  0.00           H  
ATOM    753  SD  MET A  46      26.486  47.213  60.611  0.00  0.00           S  
ATOM    754  CE  MET A  46      25.346  47.537  59.235  0.00  0.00           C  
ATOM    755  HE1 MET A  46      25.866  48.069  58.448  0.00  0.00           H  
ATOM    756  HE2 MET A  46      25.033  46.572  58.837  0.00  0.00           H  
ATOM    757  HE3 MET A  46      24.442  48.030  59.588  0.00  0.00           H  
ATOM    758  C   MET A  46      30.313  46.699  58.253  0.00  0.00           C  
ATOM    759  O   MET A  46      29.558  46.386  57.326  0.00  0.00           O  
ATOM    760  N   SER A  47      31.229  47.635  57.984  0.00  0.00           N  
ATOM    761  H   SER A  47      31.853  47.840  58.746  0.00  0.00           H  
ATOM    762  CA  SER A  47      31.634  48.126  56.679  0.00  0.00           C  
ATOM    763  HA  SER A  47      30.756  48.365  56.091  0.00  0.00           H  
ATOM    764  CB  SER A  47      32.360  49.459  56.838  0.00  0.00           C  
ATOM    765  HB1 SER A  47      32.309  49.852  55.827  0.00  0.00           H  
ATOM    766  HB2 SER A  47      33.415  49.304  57.083  0.00  0.00           H  
ATOM    767  OG  SER A  47      31.753  50.393  57.703  0.00  0.00           O  
ATOM    768  HG  SER A  47      31.656  50.022  58.577  0.00  0.00           H  
ATOM    769  C   SER A  47      32.412  47.110  55.843  0.00  0.00           C  
ATOM    770  O   SER A  47      32.138  47.041  54.646  0.00  0.00           O  
ATOM    771  N   LEU A  48      33.228  46.233  56.415  0.00  0.00           N  
ATOM    772  H   LEU A  48      33.393  46.403  57.400  0.00  0.00           H  
ATOM    773  CA  LEU A  48      33.793  45.076  55.754  0.00  0.00           C  
ATOM    774  HA  LEU A  48      34.281  45.472  54.868  0.00  0.00           H  
ATOM    775  CB  LEU A  48      34.837  44.319  56.581  0.00  0.00           C  
ATOM    776  HB1 LEU A  48      35.048  43.384  56.052  0.00  0.00           H  
ATOM    777  HB2 LEU A  48      34.435  44.115  57.574  0.00  0.00           H  
ATOM    778  CG  LEU A  48      36.067  45.219  56.652  0.00  0.00           C  
ATOM    779  HG  LEU A  48      35.724  46.219  56.915  0.00  0.00           H  
ATOM    780  CD1 LEU A  48      36.920  44.620  57.761  0.00  0.00           C  
ATOM    781 HD11 LEU A  48      37.787  45.274  57.837  0.00  0.00           H  
ATOM    782 HD12 LEU A  48      36.403  44.695  58.717  0.00  0.00           H  
ATOM    783 HD13 LEU A  48      37.183  43.573  57.596  0.00  0.00           H  
ATOM    784  CD2 LEU A  48      36.889  45.150  55.364  0.00  0.00           C  
ATOM    785 HD21 LEU A  48      36.516  45.773  54.542  0.00  0.00           H  
ATOM    786 HD22 LEU A  48      37.854  45.656  55.457  0.00  0.00           H  
ATOM    787 HD23 LEU A  48      37.098  44.130  55.047  0.00  0.00           H  
ATOM    788  C   LEU A  48      32.661  44.146  55.344  0.00  0.00           C  
ATOM    789  O   LEU A  48      32.618  43.640  54.226  0.00  0.00           O  
ATOM    790  N   ALA A  49      31.619  43.908  56.144  0.00  0.00           N  
ATOM    791  H   ALA A  49      31.716  44.213  57.107  0.00  0.00           H  
ATOM    792  CA  ALA A  49      30.536  42.992  55.865  0.00  0.00           C  
ATOM    793  HA  ALA A  49      30.922  42.009  55.600  0.00  0.00           H  
ATOM    794  CB  ALA A  49      29.701  42.801  57.128  0.00  0.00           C  
ATOM    795  HB1 ALA A  49      29.275  41.798  57.075  0.00  0.00           H  
ATOM    796  HB2 ALA A  49      30.415  42.709  57.953  0.00  0.00           H  
ATOM    797  HB3 ALA A  49      28.931  43.539  57.344  0.00  0.00           H  
ATOM    798  C   ALA A  49      29.649  43.395  54.698  0.00  0.00           C  
ATOM    799  O   ALA A  49      29.143  42.602  53.901  0.00  0.00           O  
ATOM    800  N   ILE A  50      29.575  44.725  54.543  0.00  0.00           N  
ATOM    801  H   ILE A  50      29.935  45.370  55.240  0.00  0.00           H  
ATOM    802  CA  ILE A  50      28.883  45.353  53.452  0.00  0.00           C  
ATOM    803  HA  ILE A  50      28.007  44.754  53.222  0.00  0.00           H  
ATOM    804  CB  ILE A  50      28.589  46.767  53.950  0.00  0.00           C  
ATOM    805  HB  ILE A  50      29.410  47.182  54.534  0.00  0.00           H  
ATOM    806  CG2 ILE A  50      28.183  47.678  52.790  0.00  0.00           C  
ATOM    807 HG21 ILE A  50      27.147  47.592  52.455  0.00  0.00           H  
ATOM    808 HG22 ILE A  50      28.272  48.708  53.159  0.00  0.00           H  
ATOM    809 HG23 ILE A  50      28.807  47.544  51.903  0.00  0.00           H  
ATOM    810  CG1 ILE A  50      27.400  46.725  54.908  0.00  0.00           C  
ATOM    811 HG11 ILE A  50      27.552  45.929  55.649  0.00  0.00           H  
ATOM    812 HG12 ILE A  50      26.431  46.648  54.433  0.00  0.00           H  
ATOM    813  CD  ILE A  50      27.257  47.919  55.847  0.00  0.00           C  
ATOM    814  HD1 ILE A  50      26.938  48.881  55.434  0.00  0.00           H  
ATOM    815  HD2 ILE A  50      26.527  47.611  56.590  0.00  0.00           H  
ATOM    816  HD3 ILE A  50      28.269  48.036  56.219  0.00  0.00           H  
ATOM    817  C   ILE A  50      29.658  45.178  52.155  0.00  0.00           C  
ATOM    818  O   ILE A  50      29.092  44.906  51.098  0.00  0.00           O  
ATOM    819  N   ALA A  51      30.975  45.412  52.165  0.00  0.00           N  
ATOM    820  H   ALA A  51      31.384  45.719  53.031  0.00  0.00           H  
ATOM    821  CA  ALA A  51      31.748  45.275  50.949  0.00  0.00           C  
ATOM    822  HA  ALA A  51      31.189  45.738  50.143  0.00  0.00           H  
ATOM    823  CB  ALA A  51      33.068  46.037  51.096  0.00  0.00           C  
ATOM    824  HB1 ALA A  51      33.625  45.593  51.921  0.00  0.00           H  
ATOM    825  HB2 ALA A  51      33.653  45.987  50.172  0.00  0.00           H  
ATOM    826  HB3 ALA A  51      32.845  47.048  51.430  0.00  0.00           H  
ATOM    827  C   ALA A  51      31.962  43.825  50.548  0.00  0.00           C  
ATOM    828  O   ALA A  51      32.389  43.579  49.412  0.00  0.00           O  
ATOM    829  N   ASP A  52      31.682  42.854  51.415  0.00  0.00           N  
ATOM    830  H   ASP A  52      31.555  43.074  52.400  0.00  0.00           H  
ATOM    831  CA  ASP A  52      31.557  41.457  51.056  0.00  0.00           C  
ATOM    832  HA  ASP A  52      32.300  41.262  50.282  0.00  0.00           H  
ATOM    833  CB  ASP A  52      31.803  40.554  52.260  0.00  0.00           C  
ATOM    834  HB1 ASP A  52      31.608  39.521  51.973  0.00  0.00           H  
ATOM    835  HB2 ASP A  52      31.168  40.982  53.035  0.00  0.00           H  
ATOM    836  CG  ASP A  52      33.279  40.500  52.641  0.00  0.00           C  
ATOM    837  OD1 ASP A  52      33.624  39.975  53.722  0.00  0.00           O  
ATOM    838  OD2 ASP A  52      34.104  41.003  51.845  0.00  0.00           O1-
ATOM    839  C   ASP A  52      30.197  41.227  50.420  0.00  0.00           C  
ATOM    840  O   ASP A  52      30.095  40.665  49.331  0.00  0.00           O  
ATOM    841  N   MET A  53      29.122  41.636  51.087  0.00  0.00           N  
ATOM    842  H   MET A  53      29.347  42.156  51.923  0.00  0.00           H  
ATOM    843  CA  MET A  53      27.776  41.179  50.806  0.00  0.00           C  
ATOM    844  HA  MET A  53      27.865  40.126  50.518  0.00  0.00           H  
ATOM    845  CB  MET A  53      26.918  41.230  52.067  0.00  0.00           C  
ATOM    846  HB1 MET A  53      26.776  42.287  52.305  0.00  0.00           H  
ATOM    847  HB2 MET A  53      27.355  40.653  52.880  0.00  0.00           H  
ATOM    848  CG  MET A  53      25.501  40.705  51.875  0.00  0.00           C  
ATOM    849  HG1 MET A  53      25.356  40.086  52.748  0.00  0.00           H  
ATOM    850  HG2 MET A  53      25.469  40.023  51.031  0.00  0.00           H  
ATOM    851  SD  MET A  53      24.070  41.796  51.643  0.00  0.00           S  
ATOM    852  CE  MET A  53      24.126  42.602  53.264  0.00  0.00           C  
ATOM    853  HE1 MET A  53      25.104  42.872  53.660  0.00  0.00           H  
ATOM    854  HE2 MET A  53      23.271  43.279  53.362  0.00  0.00           H  
ATOM    855  HE3 MET A  53      23.839  41.796  53.947  0.00  0.00           H  
ATOM    856  C   MET A  53      27.172  41.824  49.568  0.00  0.00           C  
ATOM    857  O   MET A  53      26.445  41.225  48.776  0.00  0.00           O  
ATOM    858  N   LEU A  54      27.560  43.048  49.230  0.00  0.00           N  
ATOM    859  H   LEU A  54      27.995  43.627  49.941  0.00  0.00           H  
ATOM    860  CA  LEU A  54      27.181  43.719  48.002  0.00  0.00           C  
ATOM    861  HA  LEU A  54      26.182  43.409  47.711  0.00  0.00           H  
ATOM    862  CB  LEU A  54      27.012  45.196  48.329  0.00  0.00           C  
ATOM    863  HB1 LEU A  54      26.589  45.623  47.426  0.00  0.00           H  
ATOM    864  HB2 LEU A  54      27.977  45.682  48.473  0.00  0.00           H  
ATOM    865  CG  LEU A  54      26.113  45.523  49.524  0.00  0.00           C  
ATOM    866  HG  LEU A  54      26.535  45.185  50.469  0.00  0.00           H  
ATOM    867  CD1 LEU A  54      25.762  47.007  49.617  0.00  0.00           C  
ATOM    868 HD11 LEU A  54      26.649  47.575  49.890  0.00  0.00           H  
ATOM    869 HD12 LEU A  54      25.261  47.279  48.688  0.00  0.00           H  
ATOM    870 HD13 LEU A  54      25.062  47.198  50.430  0.00  0.00           H  
ATOM    871  CD2 LEU A  54      24.773  44.809  49.517  0.00  0.00           C  
ATOM    872 HD21 LEU A  54      24.214  45.054  48.618  0.00  0.00           H  
ATOM    873 HD22 LEU A  54      24.961  43.733  49.581  0.00  0.00           H  
ATOM    874 HD23 LEU A  54      24.185  45.111  50.380  0.00  0.00           H  
ATOM    875  C   LEU A  54      27.976  43.461  46.728  0.00  0.00           C  
ATOM    876  O   LEU A  54      27.494  43.666  45.609  0.00  0.00           O  
ATOM    877  N   LEU A  55      29.165  42.907  46.983  0.00  0.00           N  
ATOM    878  H   LEU A  55      29.465  42.919  47.949  0.00  0.00           H  
ATOM    879  CA  LEU A  55      29.910  42.126  46.021  0.00  0.00           C  
ATOM    880  HA  LEU A  55      29.903  42.814  45.173  0.00  0.00           H  
ATOM    881  CB  LEU A  55      31.342  41.902  46.474  0.00  0.00           C  
ATOM    882  HB1 LEU A  55      31.214  41.065  47.165  0.00  0.00           H  
ATOM    883  HB2 LEU A  55      31.750  42.684  47.131  0.00  0.00           H  
ATOM    884  CG  LEU A  55      32.383  41.524  45.435  0.00  0.00           C  
ATOM    885  HG  LEU A  55      31.864  40.931  44.679  0.00  0.00           H  
ATOM    886  CD1 LEU A  55      32.962  42.723  44.693  0.00  0.00           C  
ATOM    887 HD11 LEU A  55      32.137  43.345  44.361  0.00  0.00           H  
ATOM    888 HD12 LEU A  55      33.488  43.345  45.420  0.00  0.00           H  
ATOM    889 HD13 LEU A  55      33.573  42.459  43.834  0.00  0.00           H  
ATOM    890  CD2 LEU A  55      33.564  40.792  46.073  0.00  0.00           C  
ATOM    891 HD21 LEU A  55      34.282  40.438  45.323  0.00  0.00           H  
ATOM    892 HD22 LEU A  55      34.110  41.475  46.713  0.00  0.00           H  
ATOM    893 HD23 LEU A  55      33.239  39.998  46.741  0.00  0.00           H  
ATOM    894  C   LEU A  55      29.125  40.839  45.761  0.00  0.00           C  
ATOM    895  O   LEU A  55      28.883  40.567  44.589  0.00  0.00           O  
ATOM    896  N   GLY A  56      28.779  40.069  46.790  0.00  0.00           N  
ATOM    897  H   GLY A  56      28.981  40.459  47.702  0.00  0.00           H  
ATOM    898  CA  GLY A  56      27.926  38.916  46.611  0.00  0.00           C  
ATOM    899  HA1 GLY A  56      27.562  38.650  47.600  0.00  0.00           H  
ATOM    900  HA2 GLY A  56      28.381  38.033  46.165  0.00  0.00           H  
ATOM    901  C   GLY A  56      26.621  39.247  45.886  0.00  0.00           C  
ATOM    902  O   GLY A  56      26.305  38.555  44.922  0.00  0.00           O  
ATOM    903  N   PHE A  57      25.840  40.253  46.275  0.00  0.00           N  
ATOM    904  H   PHE A  57      26.086  40.650  47.174  0.00  0.00           H  
ATOM    905  CA  PHE A  57      24.545  40.569  45.715  0.00  0.00           C  
ATOM    906  HA  PHE A  57      24.150  39.566  45.536  0.00  0.00           H  
ATOM    907  CB  PHE A  57      23.677  41.410  46.645  0.00  0.00           C  
ATOM    908  HB1 PHE A  57      23.135  42.099  45.998  0.00  0.00           H  
ATOM    909  HB2 PHE A  57      24.208  42.053  47.354  0.00  0.00           H  
ATOM    910  CG  PHE A  57      22.657  40.659  47.466  0.00  0.00           C  
ATOM    911  CD1 PHE A  57      21.581  40.000  46.845  0.00  0.00           C  
ATOM    912  HD1 PHE A  57      21.320  40.078  45.805  0.00  0.00           H  
ATOM    913  CE1 PHE A  57      20.733  39.149  47.572  0.00  0.00           C  
ATOM    914  HE1 PHE A  57      19.855  38.755  47.080  0.00  0.00           H  
ATOM    915  CZ  PHE A  57      20.930  39.009  48.946  0.00  0.00           C  
ATOM    916  HZ  PHE A  57      20.193  38.465  49.512  0.00  0.00           H  
ATOM    917  CE2 PHE A  57      22.039  39.626  49.542  0.00  0.00           C  
ATOM    918  HE2 PHE A  57      22.196  39.424  50.593  0.00  0.00           H  
ATOM    919  CD2 PHE A  57      22.933  40.424  48.822  0.00  0.00           C  
ATOM    920  HD2 PHE A  57      23.904  40.754  49.158  0.00  0.00           H  
ATOM    921  C   PHE A  57      24.688  41.149  44.314  0.00  0.00           C  
ATOM    922  O   PHE A  57      23.846  40.759  43.502  0.00  0.00           O  
ATOM    923  N   LEU A  58      25.708  41.921  43.961  0.00  0.00           N  
ATOM    924  H   LEU A  58      26.412  42.182  44.635  0.00  0.00           H  
ATOM    925  CA  LEU A  58      25.764  42.664  42.718  0.00  0.00           C  
ATOM    926  HA  LEU A  58      24.898  42.483  42.067  0.00  0.00           H  
ATOM    927  CB  LEU A  58      25.680  44.158  42.969  0.00  0.00           C  
ATOM    928  HB1 LEU A  58      25.428  44.743  42.087  0.00  0.00           H  
ATOM    929  HB2 LEU A  58      26.664  44.519  43.247  0.00  0.00           H  
ATOM    930  CG  LEU A  58      24.670  44.665  44.004  0.00  0.00           C  
ATOM    931  HG  LEU A  58      24.962  44.285  44.977  0.00  0.00           H  
ATOM    932  CD1 LEU A  58      24.888  46.160  44.217  0.00  0.00           C  
ATOM    933 HD11 LEU A  58      24.354  46.810  43.519  0.00  0.00           H  
ATOM    934 HD12 LEU A  58      24.473  46.509  45.162  0.00  0.00           H  
ATOM    935 HD13 LEU A  58      25.946  46.411  44.203  0.00  0.00           H  
ATOM    936  CD2 LEU A  58      23.211  44.458  43.594  0.00  0.00           C  
ATOM    937 HD21 LEU A  58      22.942  45.153  42.791  0.00  0.00           H  
ATOM    938 HD22 LEU A  58      23.036  43.423  43.311  0.00  0.00           H  
ATOM    939 HD23 LEU A  58      22.574  44.733  44.438  0.00  0.00           H  
ATOM    940  C   LEU A  58      26.815  42.143  41.740  0.00  0.00           C  
ATOM    941  O   LEU A  58      26.547  42.334  40.558  0.00  0.00           O  
ATOM    942  N   VAL A  59      28.019  41.695  42.121  0.00  0.00           N  
ATOM    943  H   VAL A  59      28.129  41.498  43.103  0.00  0.00           H  
ATOM    944  CA  VAL A  59      29.142  41.449  41.251  0.00  0.00           C  
ATOM    945  HA  VAL A  59      29.010  41.847  40.245  0.00  0.00           H  
ATOM    946  CB  VAL A  59      30.422  42.003  41.886  0.00  0.00           C  
ATOM    947  HB  VAL A  59      30.546  41.564  42.869  0.00  0.00           H  
ATOM    948  CG1 VAL A  59      31.744  41.699  41.192  0.00  0.00           C  
ATOM    949 HG11 VAL A  59      31.875  42.240  40.254  0.00  0.00           H  
ATOM    950 HG12 VAL A  59      32.521  42.015  41.879  0.00  0.00           H  
ATOM    951 HG13 VAL A  59      31.896  40.641  40.956  0.00  0.00           H  
ATOM    952  CG2 VAL A  59      30.341  43.531  41.965  0.00  0.00           C  
ATOM    953 HG21 VAL A  59      29.587  43.775  42.708  0.00  0.00           H  
ATOM    954 HG22 VAL A  59      31.299  43.922  42.290  0.00  0.00           H  
ATOM    955 HG23 VAL A  59      30.050  43.999  41.025  0.00  0.00           H  
ATOM    956  C   VAL A  59      29.333  39.969  40.916  0.00  0.00           C  
ATOM    957  O   VAL A  59      29.251  39.636  39.741  0.00  0.00           O  
ATOM    958  N   MET A  60      29.591  39.081  41.879  0.00  0.00           N  
ATOM    959  H   MET A  60      29.464  39.371  42.833  0.00  0.00           H  
ATOM    960  CA  MET A  60      29.652  37.647  41.664  0.00  0.00           C  
ATOM    961  HA  MET A  60      30.587  37.416  41.167  0.00  0.00           H  
ATOM    962  CB  MET A  60      29.920  36.903  42.974  0.00  0.00           C  
ATOM    963  HB1 MET A  60      30.084  35.843  42.781  0.00  0.00           H  
ATOM    964  HB2 MET A  60      29.018  37.010  43.578  0.00  0.00           H  
ATOM    965  CG  MET A  60      30.967  37.547  43.874  0.00  0.00           C  
ATOM    966  HG1 MET A  60      30.775  38.555  44.264  0.00  0.00           H  
ATOM    967  HG2 MET A  60      31.886  37.599  43.295  0.00  0.00           H  
ATOM    968  SD  MET A  60      31.307  36.445  45.275  0.00  0.00           S  
ATOM    969  CE  MET A  60      32.211  37.577  46.367  0.00  0.00           C  
ATOM    970  HE1 MET A  60      31.633  38.472  46.598  0.00  0.00           H  
ATOM    971  HE2 MET A  60      32.293  37.082  47.332  0.00  0.00           H  
ATOM    972  HE3 MET A  60      33.151  37.796  45.854  0.00  0.00           H  
ATOM    973  C   MET A  60      28.485  36.926  41.006  0.00  0.00           C  
ATOM    974  O   MET A  60      28.706  35.817  40.528  0.00  0.00           O  
ATOM    975  N   PRO A  61      27.276  37.479  40.869  0.00  0.00           N  
ATOM    976  CD  PRO A  61      26.670  38.453  41.746  0.00  0.00           C  
ATOM    977  HD1 PRO A  61      26.685  39.395  41.218  0.00  0.00           H  
ATOM    978  HD2 PRO A  61      27.119  38.494  42.748  0.00  0.00           H  
ATOM    979  CG  PRO A  61      25.222  37.995  41.874  0.00  0.00           C  
ATOM    980  HG1 PRO A  61      24.602  38.886  41.934  0.00  0.00           H  
ATOM    981  HG2 PRO A  61      25.004  37.430  42.785  0.00  0.00           H  
ATOM    982  CB  PRO A  61      24.868  37.200  40.617  0.00  0.00           C  
ATOM    983  HB1 PRO A  61      24.249  37.835  39.985  0.00  0.00           H  
ATOM    984  HB2 PRO A  61      24.259  36.343  40.909  0.00  0.00           H  
ATOM    985  CA  PRO A  61      26.246  36.861  40.054  0.00  0.00           C  
ATOM    986  HA  PRO A  61      26.338  35.772  40.092  0.00  0.00           H  
ATOM    987  C   PRO A  61      26.405  37.180  38.571  0.00  0.00           C  
ATOM    988  O   PRO A  61      26.197  36.278  37.776  0.00  0.00           O  
ATOM    989  N   VAL A  62      27.069  38.277  38.180  0.00  0.00           N  
ATOM    990  H   VAL A  62      27.520  38.875  38.862  0.00  0.00           H  
ATOM    991  CA  VAL A  62      27.294  38.630  36.800  0.00  0.00           C  
ATOM    992  HA  VAL A  62      26.390  38.238  36.344  0.00  0.00           H  
ATOM    993  CB  VAL A  62      27.453  40.129  36.546  0.00  0.00           C  
ATOM    994  HB  VAL A  62      28.332  40.431  37.109  0.00  0.00           H  
ATOM    995  CG1 VAL A  62      27.724  40.271  35.051  0.00  0.00           C  
ATOM    996 HG11 VAL A  62      28.740  39.917  34.862  0.00  0.00           H  
ATOM    997 HG12 VAL A  62      26.999  39.554  34.665  0.00  0.00           H  
ATOM    998 HG13 VAL A  62      27.584  41.290  34.690  0.00  0.00           H  
ATOM    999  CG2 VAL A  62      26.229  40.995  36.846  0.00  0.00           C  
ATOM   1000 HG21 VAL A  62      26.585  41.970  36.531  0.00  0.00           H  
ATOM   1001 HG22 VAL A  62      25.409  40.701  36.181  0.00  0.00           H  
ATOM   1002 HG23 VAL A  62      26.018  40.948  37.916  0.00  0.00           H  
ATOM   1003  C   VAL A  62      28.378  37.750  36.191  0.00  0.00           C  
ATOM   1004  O   VAL A  62      28.193  37.252  35.078  0.00  0.00           O  
ATOM   1005  N   SER A  63      29.493  37.582  36.904  0.00  0.00           N  
ATOM   1006  H   SER A  63      29.624  38.098  37.754  0.00  0.00           H  
ATOM   1007  CA  SER A  63      30.584  36.675  36.590  0.00  0.00           C  
ATOM   1008  HA  SER A  63      31.047  37.083  35.681  0.00  0.00           H  
ATOM   1009  CB  SER A  63      31.584  36.807  37.731  0.00  0.00           C  
ATOM   1010  HB1 SER A  63      32.392  36.107  37.492  0.00  0.00           H  
ATOM   1011  HB2 SER A  63      31.137  36.657  38.718  0.00  0.00           H  
ATOM   1012  OG  SER A  63      32.047  38.139  37.763  0.00  0.00           O  
ATOM   1013  HG  SER A  63      32.748  38.261  38.405  0.00  0.00           H  
ATOM   1014  C   SER A  63      30.232  35.196  36.507  0.00  0.00           C  
ATOM   1015  O   SER A  63      30.912  34.443  35.818  0.00  0.00           O  
ATOM   1016  N   MET A  64      29.122  34.716  37.079  0.00  0.00           N  
ATOM   1017  H   MET A  64      28.599  35.433  37.562  0.00  0.00           H  
ATOM   1018  CA  MET A  64      28.477  33.439  36.884  0.00  0.00           C  
ATOM   1019  HA  MET A  64      29.263  32.763  36.549  0.00  0.00           H  
ATOM   1020  CB  MET A  64      27.887  33.040  38.239  0.00  0.00           C  
ATOM   1021  HB1 MET A  64      27.351  33.879  38.670  0.00  0.00           H  
ATOM   1022  HB2 MET A  64      28.777  32.820  38.820  0.00  0.00           H  
ATOM   1023  CG  MET A  64      27.097  31.738  38.283  0.00  0.00           C  
ATOM   1024  HG1 MET A  64      27.209  31.300  39.274  0.00  0.00           H  
ATOM   1025  HG2 MET A  64      27.600  31.017  37.624  0.00  0.00           H  
ATOM   1026  SD  MET A  64      25.309  31.861  38.030  0.00  0.00           S  
ATOM   1027  CE  MET A  64      24.711  30.263  38.664  0.00  0.00           C  
ATOM   1028  HE1 MET A  64      23.651  30.238  38.894  0.00  0.00           H  
ATOM   1029  HE2 MET A  64      25.042  29.412  38.065  0.00  0.00           H  
ATOM   1030  HE3 MET A  64      25.235  30.060  39.597  0.00  0.00           H  
ATOM   1031  C   MET A  64      27.441  33.339  35.788  0.00  0.00           C  
ATOM   1032  O   MET A  64      27.517  32.530  34.861  0.00  0.00           O  
ATOM   1033  N   LEU A  65      26.536  34.312  35.647  0.00  0.00           N  
ATOM   1034  H   LEU A  65      26.556  35.039  36.347  0.00  0.00           H  
ATOM   1035  CA  LEU A  65      25.660  34.523  34.520  0.00  0.00           C  
ATOM   1036  HA  LEU A  65      24.962  33.689  34.400  0.00  0.00           H  
ATOM   1037  CB  LEU A  65      24.881  35.823  34.718  0.00  0.00           C  
ATOM   1038  HB1 LEU A  65      25.630  36.580  34.978  0.00  0.00           H  
ATOM   1039  HB2 LEU A  65      24.254  35.767  35.603  0.00  0.00           H  
ATOM   1040  CG  LEU A  65      24.052  36.372  33.562  0.00  0.00           C  
ATOM   1041  HG  LEU A  65      24.605  36.574  32.635  0.00  0.00           H  
ATOM   1042  CD1 LEU A  65      22.934  35.410  33.175  0.00  0.00           C  
ATOM   1043 HD11 LEU A  65      22.294  35.859  32.417  0.00  0.00           H  
ATOM   1044 HD12 LEU A  65      23.387  34.538  32.689  0.00  0.00           H  
ATOM   1045 HD13 LEU A  65      22.226  35.340  33.994  0.00  0.00           H  
ATOM   1046  CD2 LEU A  65      23.450  37.706  33.985  0.00  0.00           C  
ATOM   1047 HD21 LEU A  65      24.202  38.453  34.225  0.00  0.00           H  
ATOM   1048 HD22 LEU A  65      22.616  38.004  33.344  0.00  0.00           H  
ATOM   1049 HD23 LEU A  65      23.017  37.654  34.985  0.00  0.00           H  
ATOM   1050  C   LEU A  65      26.417  34.490  33.201  0.00  0.00           C  
ATOM   1051  O   LEU A  65      26.013  33.905  32.201  0.00  0.00           O  
ATOM   1052  N   THR A  66      27.570  35.167  33.104  0.00  0.00           N  
ATOM   1053  H   THR A  66      27.748  35.822  33.852  0.00  0.00           H  
ATOM   1054  CA  THR A  66      28.539  35.114  32.025  0.00  0.00           C  
ATOM   1055  HA  THR A  66      28.291  35.789  31.205  0.00  0.00           H  
ATOM   1056  CB  THR A  66      29.847  35.588  32.644  0.00  0.00           C  
ATOM   1057  HB  THR A  66      29.874  35.126  33.641  0.00  0.00           H  
ATOM   1058  CG2 THR A  66      31.122  35.360  31.841  0.00  0.00           C  
ATOM   1059 HG21 THR A  66      32.008  35.661  32.416  0.00  0.00           H  
ATOM   1060 HG22 THR A  66      31.296  34.300  31.649  0.00  0.00           H  
ATOM   1061 HG23 THR A  66      31.038  35.886  30.897  0.00  0.00           H  
ATOM   1062  OG1 THR A  66      29.859  36.992  32.607  0.00  0.00           O  
ATOM   1063  HG1 THR A  66      29.419  37.265  33.426  0.00  0.00           H  
ATOM   1064  C   THR A  66      28.776  33.739  31.405  0.00  0.00           C  
ATOM   1065  O   THR A  66      28.657  33.640  30.185  0.00  0.00           O  
ATOM   1066  N   ILE A  67      28.909  32.682  32.202  0.00  0.00           N  
ATOM   1067  H   ILE A  67      29.023  32.845  33.188  0.00  0.00           H  
ATOM   1068  CA  ILE A  67      29.122  31.345  31.680  0.00  0.00           C  
ATOM   1069  HA  ILE A  67      29.848  31.423  30.875  0.00  0.00           H  
ATOM   1070  CB  ILE A  67      29.568  30.362  32.755  0.00  0.00           C  
ATOM   1071  HB  ILE A  67      28.807  30.306  33.535  0.00  0.00           H  
ATOM   1072  CG2 ILE A  67      29.727  28.895  32.375  0.00  0.00           C  
ATOM   1073 HG21 ILE A  67      30.539  28.826  31.655  0.00  0.00           H  
ATOM   1074 HG22 ILE A  67      30.006  28.230  33.191  0.00  0.00           H  
ATOM   1075 HG23 ILE A  67      28.786  28.483  32.004  0.00  0.00           H  
ATOM   1076  CG1 ILE A  67      30.846  30.856  33.441  0.00  0.00           C  
ATOM   1077 HG11 ILE A  67      30.784  31.919  33.632  0.00  0.00           H  
ATOM   1078 HG12 ILE A  67      31.738  30.719  32.825  0.00  0.00           H  
ATOM   1079  CD  ILE A  67      31.207  30.284  34.809  0.00  0.00           C  
ATOM   1080  HD1 ILE A  67      30.459  30.589  35.544  0.00  0.00           H  
ATOM   1081  HD2 ILE A  67      31.313  29.194  34.820  0.00  0.00           H  
ATOM   1082  HD3 ILE A  67      32.143  30.717  35.160  0.00  0.00           H  
ATOM   1083  C   ILE A  67      27.840  30.850  31.014  0.00  0.00           C  
ATOM   1084  O   ILE A  67      27.991  30.574  29.820  0.00  0.00           O  
ATOM   1085  N   LEU A  68      26.678  30.824  31.662  0.00  0.00           N  
ATOM   1086  H   LEU A  68      26.634  31.351  32.523  0.00  0.00           H  
ATOM   1087  CA  LEU A  68      25.431  30.457  31.024  0.00  0.00           C  
ATOM   1088  HA  LEU A  68      25.404  29.402  30.757  0.00  0.00           H  
ATOM   1089  CB  LEU A  68      24.343  30.748  32.065  0.00  0.00           C  
ATOM   1090  HB1 LEU A  68      23.356  30.572  31.645  0.00  0.00           H  
ATOM   1091  HB2 LEU A  68      24.311  31.797  32.372  0.00  0.00           H  
ATOM   1092  CG  LEU A  68      24.339  29.902  33.326  0.00  0.00           C  
ATOM   1093  HG  LEU A  68      25.217  30.134  33.918  0.00  0.00           H  
ATOM   1094  CD1 LEU A  68      23.119  30.276  34.161  0.00  0.00           C  
ATOM   1095 HD11 LEU A  68      22.210  30.308  33.554  0.00  0.00           H  
ATOM   1096 HD12 LEU A  68      22.904  29.504  34.908  0.00  0.00           H  
ATOM   1097 HD13 LEU A  68      23.220  31.263  34.613  0.00  0.00           H  
ATOM   1098  CD2 LEU A  68      24.317  28.428  32.924  0.00  0.00           C  
ATOM   1099 HD21 LEU A  68      25.313  28.057  32.669  0.00  0.00           H  
ATOM   1100 HD22 LEU A  68      23.911  27.818  33.720  0.00  0.00           H  
ATOM   1101 HD23 LEU A  68      23.670  28.227  32.067  0.00  0.00           H  
ATOM   1102  C   LEU A  68      25.124  31.294  29.789  0.00  0.00           C  
ATOM   1103  O   LEU A  68      24.706  30.750  28.767  0.00  0.00           O  
ATOM   1104  N   TYR A  69      25.488  32.574  29.732  0.00  0.00           N  
ATOM   1105  H   TYR A  69      25.840  32.945  30.599  0.00  0.00           H  
ATOM   1106  CA  TYR A  69      25.273  33.531  28.666  0.00  0.00           C  
ATOM   1107  HA  TYR A  69      24.427  33.178  28.068  0.00  0.00           H  
ATOM   1108  CB  TYR A  69      24.870  34.869  29.287  0.00  0.00           C  
ATOM   1109  HB1 TYR A  69      25.706  35.366  29.763  0.00  0.00           H  
ATOM   1110  HB2 TYR A  69      24.063  34.767  30.018  0.00  0.00           H  
ATOM   1111  CG  TYR A  69      24.349  35.787  28.208  0.00  0.00           C  
ATOM   1112  CD1 TYR A  69      23.003  35.662  27.828  0.00  0.00           C  
ATOM   1113  HD1 TYR A  69      22.378  35.000  28.403  0.00  0.00           H  
ATOM   1114  CE1 TYR A  69      22.332  36.593  27.028  0.00  0.00           C  
ATOM   1115  HE1 TYR A  69      21.274  36.657  26.822  0.00  0.00           H  
ATOM   1116  CZ  TYR A  69      23.095  37.685  26.592  0.00  0.00           C  
ATOM   1117  OH  TYR A  69      22.582  38.559  25.677  0.00  0.00           O  
ATOM   1118  HH  TYR A  69      23.118  39.357  25.604  0.00  0.00           H  
ATOM   1119  CE2 TYR A  69      24.472  37.830  26.855  0.00  0.00           C  
ATOM   1120  HE2 TYR A  69      25.040  38.604  26.362  0.00  0.00           H  
ATOM   1121  CD2 TYR A  69      25.083  36.832  27.625  0.00  0.00           C  
ATOM   1122  HD2 TYR A  69      26.132  36.748  27.879  0.00  0.00           H  
ATOM   1123  C   TYR A  69      26.416  33.557  27.669  0.00  0.00           C  
ATOM   1124  O   TYR A  69      26.490  34.381  26.755  0.00  0.00           O  
ATOM   1125  N   GLY A  70      27.290  32.547  27.683  0.00  0.00           N  
ATOM   1126  H   GLY A  70      27.274  31.891  28.446  0.00  0.00           H  
ATOM   1127  CA  GLY A  70      28.149  32.252  26.552  0.00  0.00           C  
ATOM   1128  HA1 GLY A  70      27.821  32.822  25.686  0.00  0.00           H  
ATOM   1129  HA2 GLY A  70      28.023  31.203  26.277  0.00  0.00           H  
ATOM   1130  C   GLY A  70      29.643  32.481  26.714  0.00  0.00           C  
ATOM   1131  O   GLY A  70      30.266  32.691  25.679  0.00  0.00           O  
ATOM   1132  N   TYR A  71      30.180  32.442  27.935  0.00  0.00           N  
ATOM   1133  H   TYR A  71      29.495  32.342  28.667  0.00  0.00           H  
ATOM   1134  CA  TYR A  71      31.507  32.889  28.315  0.00  0.00           C  
ATOM   1135  HA  TYR A  71      31.452  32.770  29.400  0.00  0.00           H  
ATOM   1136  CB  TYR A  71      32.603  31.880  27.991  0.00  0.00           C  
ATOM   1137  HB1 TYR A  71      33.567  32.386  28.094  0.00  0.00           H  
ATOM   1138  HB2 TYR A  71      32.534  31.514  26.960  0.00  0.00           H  
ATOM   1139  CG  TYR A  71      32.640  30.610  28.790  0.00  0.00           C  
ATOM   1140  CD1 TYR A  71      32.165  29.409  28.239  0.00  0.00           C  
ATOM   1141  HD1 TYR A  71      31.687  29.459  27.272  0.00  0.00           H  
ATOM   1142  CE1 TYR A  71      32.259  28.225  28.977  0.00  0.00           C  
ATOM   1143  HE1 TYR A  71      31.878  27.254  28.678  0.00  0.00           H  
ATOM   1144  CZ  TYR A  71      32.792  28.195  30.279  0.00  0.00           C  
ATOM   1145  OH  TYR A  71      32.838  27.044  31.018  0.00  0.00           O  
ATOM   1146  HH  TYR A  71      33.228  27.212  31.880  0.00  0.00           H  
ATOM   1147  CE2 TYR A  71      33.214  29.408  30.850  0.00  0.00           C  
ATOM   1148  HE2 TYR A  71      33.504  29.459  31.887  0.00  0.00           H  
ATOM   1149  CD2 TYR A  71      33.110  30.592  30.110  0.00  0.00           C  
ATOM   1150  HD2 TYR A  71      33.527  31.499  30.526  0.00  0.00           H  
ATOM   1151  C   TYR A  71      31.855  34.336  28.002  0.00  0.00           C  
ATOM   1152  O   TYR A  71      32.998  34.648  27.646  0.00  0.00           O  
ATOM   1153  N   ARG A  72      30.824  35.172  28.122  0.00  0.00           N  
ATOM   1154  H   ARG A  72      29.924  34.757  28.275  0.00  0.00           H  
ATOM   1155  CA  ARG A  72      30.955  36.602  27.882  0.00  0.00           C  
ATOM   1156  HA  ARG A  72      31.975  36.849  28.196  0.00  0.00           H  
ATOM   1157  CB  ARG A  72      30.755  36.875  26.398  0.00  0.00           C  
ATOM   1158  HB1 ARG A  72      31.540  36.465  25.761  0.00  0.00           H  
ATOM   1159  HB2 ARG A  72      30.714  37.953  26.247  0.00  0.00           H  
ATOM   1160  CG  ARG A  72      29.473  36.279  25.812  0.00  0.00           C  
ATOM   1161  HG1 ARG A  72      28.949  35.766  26.630  0.00  0.00           H  
ATOM   1162  HG2 ARG A  72      29.753  35.452  25.164  0.00  0.00           H  
ATOM   1163  CD  ARG A  72      28.436  37.270  25.273  0.00  0.00           C  
ATOM   1164  HD1 ARG A  72      28.859  37.929  24.509  0.00  0.00           H  
ATOM   1165  HD2 ARG A  72      28.152  37.914  26.101  0.00  0.00           H  
ATOM   1166  NE  ARG A  72      27.283  36.564  24.719  0.00  0.00           N  
ATOM   1167  HE  ARG A  72      27.316  35.560  24.767  0.00  0.00           H  
ATOM   1168  CZ  ARG A  72      26.187  37.079  24.146  0.00  0.00           C  
ATOM   1169  NH1 ARG A  72      26.047  38.412  24.081  0.00  0.00           N1+
ATOM   1170 HH11 ARG A  72      26.832  38.947  24.396  0.00  0.00           H  
ATOM   1171 HH12 ARG A  72      25.173  38.866  23.849  0.00  0.00           H  
ATOM   1172  NH2 ARG A  72      25.257  36.331  23.528  0.00  0.00           N  
ATOM   1173 HH21 ARG A  72      25.173  35.358  23.800  0.00  0.00           H  
ATOM   1174 HH22 ARG A  72      24.546  36.839  23.022  0.00  0.00           H  
ATOM   1175  C   ARG A  72      30.010  37.409  28.769  0.00  0.00           C  
ATOM   1176  O   ARG A  72      28.867  37.000  28.920  0.00  0.00           O  
ATOM   1177  N   TRP A  73      30.444  38.552  29.302  0.00  0.00           N  
ATOM   1178  H   TRP A  73      31.337  38.870  28.973  0.00  0.00           H  
ATOM   1179  CA  TRP A  73      29.547  39.439  30.014  0.00  0.00           C  
ATOM   1180  HA  TRP A  73      29.200  38.972  30.934  0.00  0.00           H  
ATOM   1181  CB  TRP A  73      30.461  40.572  30.469  0.00  0.00           C  
ATOM   1182  HB1 TRP A  73      29.836  41.463  30.610  0.00  0.00           H  
ATOM   1183  HB2 TRP A  73      31.249  40.676  29.725  0.00  0.00           H  
ATOM   1184  CG  TRP A  73      31.150  40.261  31.755  0.00  0.00           C  
ATOM   1185  CD1 TRP A  73      30.895  40.876  32.933  0.00  0.00           C  
ATOM   1186  HD1 TRP A  73      30.021  41.470  33.160  0.00  0.00           H  
ATOM   1187  NE1 TRP A  73      31.810  40.486  33.883  0.00  0.00           N  
ATOM   1188  HE1 TRP A  73      31.876  40.855  34.821  0.00  0.00           H  
ATOM   1189  CE2 TRP A  73      32.615  39.461  33.416  0.00  0.00           C  
ATOM   1190  CZ2 TRP A  73      33.741  38.835  33.944  0.00  0.00           C  
ATOM   1191  HZ2 TRP A  73      34.114  39.082  34.936  0.00  0.00           H  
ATOM   1192  CH2 TRP A  73      34.420  37.914  33.133  0.00  0.00           C  
ATOM   1193  HH2 TRP A  73      35.265  37.341  33.488  0.00  0.00           H  
ATOM   1194  CZ3 TRP A  73      33.929  37.520  31.885  0.00  0.00           C  
ATOM   1195  HZ3 TRP A  73      34.410  36.769  31.283  0.00  0.00           H  
ATOM   1196  CE3 TRP A  73      32.884  38.301  31.362  0.00  0.00           C  
ATOM   1197  HE3 TRP A  73      32.726  38.071  30.318  0.00  0.00           H  
ATOM   1198  CD2 TRP A  73      32.187  39.285  32.071  0.00  0.00           C  
ATOM   1199  C   TRP A  73      28.396  39.932  29.166  0.00  0.00           C  
ATOM   1200  O   TRP A  73      28.623  40.201  27.979  0.00  0.00           O  
ATOM   1201  N   PRO A  74      27.164  39.883  29.670  0.00  0.00           N  
ATOM   1202  CD  PRO A  74      26.789  39.450  31.002  0.00  0.00           C  
ATOM   1203  HD1 PRO A  74      27.293  39.962  31.816  0.00  0.00           H  
ATOM   1204  HD2 PRO A  74      26.951  38.383  31.164  0.00  0.00           H  
ATOM   1205  CG  PRO A  74      25.304  39.735  31.170  0.00  0.00           C  
ATOM   1206  HG1 PRO A  74      25.209  40.745  31.588  0.00  0.00           H  
ATOM   1207  HG2 PRO A  74      24.778  38.946  31.711  0.00  0.00           H  
ATOM   1208  CB  PRO A  74      24.812  39.695  29.723  0.00  0.00           C  
ATOM   1209  HB1 PRO A  74      23.901  40.259  29.568  0.00  0.00           H  
ATOM   1210  HB2 PRO A  74      24.736  38.655  29.396  0.00  0.00           H  
ATOM   1211  CA  PRO A  74      25.979  40.276  28.927  0.00  0.00           C  
ATOM   1212  HA  PRO A  74      25.966  39.754  27.976  0.00  0.00           H  
ATOM   1213  C   PRO A  74      25.884  41.788  28.781  0.00  0.00           C  
ATOM   1214  O   PRO A  74      26.518  42.524  29.528  0.00  0.00           O  
ATOM   1215  N   LEU A  75      24.944  42.158  27.908  0.00  0.00           N  
ATOM   1216  H   LEU A  75      24.418  41.389  27.525  0.00  0.00           H  
ATOM   1217  CA  LEU A  75      24.735  43.476  27.354  0.00  0.00           C  
ATOM   1218  HA  LEU A  75      24.050  43.357  26.512  0.00  0.00           H  
ATOM   1219  CB  LEU A  75      24.148  44.498  28.326  0.00  0.00           C  
ATOM   1220  HB1 LEU A  75      24.079  45.455  27.814  0.00  0.00           H  
ATOM   1221  HB2 LEU A  75      24.868  44.614  29.134  0.00  0.00           H  
ATOM   1222  CG  LEU A  75      22.780  44.135  28.905  0.00  0.00           C  
ATOM   1223  HG  LEU A  75      22.944  43.259  29.535  0.00  0.00           H  
ATOM   1224  CD1 LEU A  75      22.226  45.288  29.730  0.00  0.00           C  
ATOM   1225 HD11 LEU A  75      22.765  45.455  30.670  0.00  0.00           H  
ATOM   1226 HD12 LEU A  75      22.350  46.242  29.222  0.00  0.00           H  
ATOM   1227 HD13 LEU A  75      21.207  45.038  30.047  0.00  0.00           H  
ATOM   1228  CD2 LEU A  75      21.671  43.746  27.935  0.00  0.00           C  
ATOM   1229 HD21 LEU A  75      20.749  43.685  28.524  0.00  0.00           H  
ATOM   1230 HD22 LEU A  75      21.536  44.560  27.228  0.00  0.00           H  
ATOM   1231 HD23 LEU A  75      21.981  42.770  27.575  0.00  0.00           H  
ATOM   1232  C   LEU A  75      25.983  44.087  26.746  0.00  0.00           C  
ATOM   1233  O   LEU A  75      27.093  43.572  26.826  0.00  0.00           O  
ATOM   1234  N   PRO A  76      25.860  45.213  26.033  0.00  0.00           N  
ATOM   1235  CD  PRO A  76      24.841  45.539  25.065  0.00  0.00           C  
ATOM   1236  HD1 PRO A  76      23.932  45.879  25.568  0.00  0.00           H  
ATOM   1237  HD2 PRO A  76      24.658  44.640  24.477  0.00  0.00           H  
ATOM   1238  CG  PRO A  76      25.400  46.555  24.075  0.00  0.00           C  
ATOM   1239  HG1 PRO A  76      24.625  47.205  23.649  0.00  0.00           H  
ATOM   1240  HG2 PRO A  76      25.881  45.957  23.301  0.00  0.00           H  
ATOM   1241  CB  PRO A  76      26.444  47.281  24.914  0.00  0.00           C  
ATOM   1242  HB1 PRO A  76      26.009  47.977  25.635  0.00  0.00           H  
ATOM   1243  HB2 PRO A  76      27.127  47.781  24.225  0.00  0.00           H  
ATOM   1244  CA  PRO A  76      26.982  46.048  25.648  0.00  0.00           C  
ATOM   1245  HA  PRO A  76      27.546  45.454  24.929  0.00  0.00           H  
ATOM   1246  C   PRO A  76      27.908  46.356  26.818  0.00  0.00           C  
ATOM   1247  O   PRO A  76      27.586  46.323  28.001  0.00  0.00           O  
ATOM   1248  N   SER A  77      29.118  46.794  26.476  0.00  0.00           N  
ATOM   1249  H   SER A  77      29.396  46.915  25.511  0.00  0.00           H  
ATOM   1250  CA  SER A  77      30.216  46.944  27.411  0.00  0.00           C  
ATOM   1251  HA  SER A  77      30.278  45.939  27.820  0.00  0.00           H  
ATOM   1252  CB  SER A  77      31.522  47.303  26.720  0.00  0.00           C  
ATOM   1253  HB1 SER A  77      32.368  47.094  27.385  0.00  0.00           H  
ATOM   1254  HB2 SER A  77      31.539  48.350  26.397  0.00  0.00           H  
ATOM   1255  OG  SER A  77      31.805  46.677  25.495  0.00  0.00           O  
ATOM   1256  HG  SER A  77      32.486  47.211  25.071  0.00  0.00           H  
ATOM   1257  C   SER A  77      29.941  47.871  28.590  0.00  0.00           C  
ATOM   1258  O   SER A  77      30.598  47.757  29.617  0.00  0.00           O  
ATOM   1259  N   LYS A  78      28.960  48.761  28.384  0.00  0.00           N  
ATOM   1260  H   LYS A  78      28.534  48.687  27.475  0.00  0.00           H  
ATOM   1261  CA  LYS A  78      28.490  49.674  29.395  0.00  0.00           C  
ATOM   1262  HA  LYS A  78      29.268  50.348  29.751  0.00  0.00           H  
ATOM   1263  CB  LYS A  78      27.465  50.626  28.766  0.00  0.00           C  
ATOM   1264  HB1 LYS A  78      27.154  51.282  29.580  0.00  0.00           H  
ATOM   1265  HB2 LYS A  78      26.604  50.037  28.457  0.00  0.00           H  
ATOM   1266  CG  LYS A  78      28.012  51.553  27.692  0.00  0.00           C  
ATOM   1267  HG1 LYS A  78      28.092  50.904  26.807  0.00  0.00           H  
ATOM   1268  HG2 LYS A  78      28.917  52.080  27.967  0.00  0.00           H  
ATOM   1269  CD  LYS A  78      26.978  52.602  27.275  0.00  0.00           C  
ATOM   1270  HD1 LYS A  78      26.590  53.193  28.095  0.00  0.00           H  
ATOM   1271  HD2 LYS A  78      26.151  51.982  26.932  0.00  0.00           H  
ATOM   1272  CE  LYS A  78      27.558  53.458  26.156  0.00  0.00           C  
ATOM   1273  HE1 LYS A  78      27.884  52.771  25.364  0.00  0.00           H  
ATOM   1274  HE2 LYS A  78      28.430  54.005  26.506  0.00  0.00           H  
ATOM   1275  NZ  LYS A  78      26.554  54.348  25.560  0.00  0.00           N1+
ATOM   1276  HZ1 LYS A  78      25.659  53.896  25.501  0.00  0.00           H  
ATOM   1277  HZ2 LYS A  78      26.461  55.103  26.220  0.00  0.00           H  
ATOM   1278  HZ3 LYS A  78      26.951  54.600  24.667  0.00  0.00           H  
ATOM   1279  C   LYS A  78      27.950  48.934  30.614  0.00  0.00           C  
ATOM   1280  O   LYS A  78      28.018  49.529  31.687  0.00  0.00           O  
ATOM   1281  N   LEU A  79      27.482  47.683  30.532  0.00  0.00           N  
ATOM   1282  H   LEU A  79      27.526  47.227  29.632  0.00  0.00           H  
ATOM   1283  CA  LEU A  79      27.192  46.877  31.693  0.00  0.00           C  
ATOM   1284  HA  LEU A  79      26.854  47.545  32.491  0.00  0.00           H  
ATOM   1285  CB  LEU A  79      26.116  45.843  31.332  0.00  0.00           C  
ATOM   1286  HB1 LEU A  79      26.620  45.182  30.634  0.00  0.00           H  
ATOM   1287  HB2 LEU A  79      25.348  46.415  30.827  0.00  0.00           H  
ATOM   1288  CG  LEU A  79      25.491  44.940  32.393  0.00  0.00           C  
ATOM   1289  HG  LEU A  79      24.802  44.387  31.750  0.00  0.00           H  
ATOM   1290  CD1 LEU A  79      26.385  43.994  33.192  0.00  0.00           C  
ATOM   1291 HD11 LEU A  79      25.881  43.234  33.788  0.00  0.00           H  
ATOM   1292 HD12 LEU A  79      27.070  43.450  32.546  0.00  0.00           H  
ATOM   1293 HD13 LEU A  79      27.013  44.550  33.886  0.00  0.00           H  
ATOM   1294  CD2 LEU A  79      24.621  45.761  33.324  0.00  0.00           C  
ATOM   1295 HD21 LEU A  79      25.145  46.332  34.100  0.00  0.00           H  
ATOM   1296 HD22 LEU A  79      24.015  46.474  32.766  0.00  0.00           H  
ATOM   1297 HD23 LEU A  79      23.913  45.135  33.864  0.00  0.00           H  
ATOM   1298  C   LEU A  79      28.452  46.390  32.387  0.00  0.00           C  
ATOM   1299  O   LEU A  79      28.684  46.581  33.577  0.00  0.00           O  
ATOM   1300  N   CYS A  80      29.371  45.712  31.690  0.00  0.00           N  
ATOM   1301  H   CYS A  80      29.032  45.441  30.786  0.00  0.00           H  
ATOM   1302  CA  CYS A  80      30.723  45.425  32.108  0.00  0.00           C  
ATOM   1303  HA  CYS A  80      30.674  44.700  32.916  0.00  0.00           H  
ATOM   1304  CB  CYS A  80      31.507  44.764  30.972  0.00  0.00           C  
ATOM   1305  HB1 CYS A  80      31.152  45.137  30.008  0.00  0.00           H  
ATOM   1306  HB2 CYS A  80      31.337  43.682  30.993  0.00  0.00           H  
ATOM   1307  SG  CYS A  80      33.301  44.985  31.045  0.00  0.00           S  
ATOM   1308  C   CYS A  80      31.382  46.652  32.722  0.00  0.00           C  
ATOM   1309  O   CYS A  80      32.000  46.470  33.772  0.00  0.00           O  
ATOM   1310  N   ALA A  81      31.136  47.861  32.221  0.00  0.00           N  
ATOM   1311  H   ALA A  81      30.683  47.888  31.329  0.00  0.00           H  
ATOM   1312  CA  ALA A  81      31.696  49.013  32.908  0.00  0.00           C  
ATOM   1313  HA  ALA A  81      32.732  48.731  33.097  0.00  0.00           H  
ATOM   1314  CB  ALA A  81      31.592  50.250  32.016  0.00  0.00           C  
ATOM   1315  HB1 ALA A  81      31.985  51.086  32.599  0.00  0.00           H  
ATOM   1316  HB2 ALA A  81      32.136  50.173  31.086  0.00  0.00           H  
ATOM   1317  HB3 ALA A  81      30.528  50.481  32.024  0.00  0.00           H  
ATOM   1318  C   ALA A  81      31.088  49.367  34.255  0.00  0.00           C  
ATOM   1319  O   ALA A  81      31.867  49.740  35.126  0.00  0.00           O  
ATOM   1320  N   VAL A  82      29.765  49.331  34.419  0.00  0.00           N  
ATOM   1321  H   VAL A  82      29.135  49.066  33.666  0.00  0.00           H  
ATOM   1322  CA  VAL A  82      29.216  49.692  35.717  0.00  0.00           C  
ATOM   1323  HA  VAL A  82      29.779  50.549  36.097  0.00  0.00           H  
ATOM   1324  CB  VAL A  82      27.718  49.972  35.668  0.00  0.00           C  
ATOM   1325  HB  VAL A  82      27.192  49.122  35.254  0.00  0.00           H  
ATOM   1326  CG1 VAL A  82      27.233  50.427  37.049  0.00  0.00           C  
ATOM   1327 HG11 VAL A  82      26.226  50.807  36.906  0.00  0.00           H  
ATOM   1328 HG12 VAL A  82      27.307  49.538  37.665  0.00  0.00           H  
ATOM   1329 HG13 VAL A  82      27.865  51.179  37.512  0.00  0.00           H  
ATOM   1330  CG2 VAL A  82      27.497  51.158  34.726  0.00  0.00           C  
ATOM   1331 HG21 VAL A  82      26.536  50.959  34.261  0.00  0.00           H  
ATOM   1332 HG22 VAL A  82      27.517  52.149  35.174  0.00  0.00           H  
ATOM   1333 HG23 VAL A  82      28.269  51.112  33.958  0.00  0.00           H  
ATOM   1334  C   VAL A  82      29.488  48.552  36.679  0.00  0.00           C  
ATOM   1335  O   VAL A  82      29.648  48.759  37.876  0.00  0.00           O  
ATOM   1336  N   TRP A  83      29.503  47.298  36.214  0.00  0.00           N  
ATOM   1337  H   TRP A  83      29.409  47.103  35.221  0.00  0.00           H  
ATOM   1338  CA  TRP A  83      29.914  46.241  37.110  0.00  0.00           C  
ATOM   1339  HA  TRP A  83      29.215  46.229  37.952  0.00  0.00           H  
ATOM   1340  CB  TRP A  83      29.773  44.984  36.253  0.00  0.00           C  
ATOM   1341  HB1 TRP A  83      30.385  45.091  35.356  0.00  0.00           H  
ATOM   1342  HB2 TRP A  83      28.749  44.736  35.959  0.00  0.00           H  
ATOM   1343  CG  TRP A  83      30.216  43.748  36.959  0.00  0.00           C  
ATOM   1344  CD1 TRP A  83      29.490  42.937  37.760  0.00  0.00           C  
ATOM   1345  HD1 TRP A  83      28.459  43.049  38.057  0.00  0.00           H  
ATOM   1346  NE1 TRP A  83      30.312  41.895  38.119  0.00  0.00           N  
ATOM   1347  HE1 TRP A  83      29.911  41.128  38.652  0.00  0.00           H  
ATOM   1348  CE2 TRP A  83      31.615  42.007  37.689  0.00  0.00           C  
ATOM   1349  CZ2 TRP A  83      32.814  41.285  37.823  0.00  0.00           C  
ATOM   1350  HZ2 TRP A  83      32.876  40.484  38.548  0.00  0.00           H  
ATOM   1351  CH2 TRP A  83      33.937  41.636  37.069  0.00  0.00           C  
ATOM   1352  HH2 TRP A  83      34.875  41.111  37.198  0.00  0.00           H  
ATOM   1353  CZ3 TRP A  83      33.882  42.779  36.265  0.00  0.00           C  
ATOM   1354  HZ3 TRP A  83      34.778  42.872  35.663  0.00  0.00           H  
ATOM   1355  CE3 TRP A  83      32.635  43.358  36.001  0.00  0.00           C  
ATOM   1356  HE3 TRP A  83      32.572  44.226  35.368  0.00  0.00           H  
ATOM   1357  CD2 TRP A  83      31.487  43.067  36.751  0.00  0.00           C  
ATOM   1358  C   TRP A  83      31.357  46.226  37.577  0.00  0.00           C  
ATOM   1359  O   TRP A  83      31.572  46.038  38.770  0.00  0.00           O  
ATOM   1360  N   ILE A  84      32.333  46.581  36.736  0.00  0.00           N  
ATOM   1361  H   ILE A  84      32.109  46.844  35.795  0.00  0.00           H  
ATOM   1362  CA  ILE A  84      33.711  46.621  37.191  0.00  0.00           C  
ATOM   1363  HA  ILE A  84      33.888  45.823  37.896  0.00  0.00           H  
ATOM   1364  CB  ILE A  84      34.618  46.394  35.989  0.00  0.00           C  
ATOM   1365  HB  ILE A  84      34.271  45.527  35.423  0.00  0.00           H  
ATOM   1366  CG2 ILE A  84      34.623  47.518  34.953  0.00  0.00           C  
ATOM   1367 HG21 ILE A  84      34.941  47.074  34.010  0.00  0.00           H  
ATOM   1368 HG22 ILE A  84      33.601  47.839  34.755  0.00  0.00           H  
ATOM   1369 HG23 ILE A  84      35.278  48.342  35.197  0.00  0.00           H  
ATOM   1370  CG1 ILE A  84      36.033  46.013  36.416  0.00  0.00           C  
ATOM   1371 HG11 ILE A  84      36.002  45.297  37.238  0.00  0.00           H  
ATOM   1372 HG12 ILE A  84      36.531  46.873  36.877  0.00  0.00           H  
ATOM   1373  CD  ILE A  84      36.880  45.367  35.332  0.00  0.00           C  
ATOM   1374  HD1 ILE A  84      36.291  44.655  34.755  0.00  0.00           H  
ATOM   1375  HD2 ILE A  84      37.256  46.216  34.745  0.00  0.00           H  
ATOM   1376  HD3 ILE A  84      37.763  44.850  35.726  0.00  0.00           H  
ATOM   1377  C   ILE A  84      33.970  47.933  37.918  0.00  0.00           C  
ATOM   1378  O   ILE A  84      34.934  48.035  38.667  0.00  0.00           O  
ATOM   1379  N   TYR A  85      33.138  48.981  37.852  0.00  0.00           N  
ATOM   1380  H   TYR A  85      32.440  48.981  37.130  0.00  0.00           H  
ATOM   1381  CA  TYR A  85      33.126  50.024  38.853  0.00  0.00           C  
ATOM   1382  HA  TYR A  85      34.130  50.449  38.870  0.00  0.00           H  
ATOM   1383  CB  TYR A  85      32.243  51.175  38.362  0.00  0.00           C  
ATOM   1384  HB1 TYR A  85      31.299  50.794  37.970  0.00  0.00           H  
ATOM   1385  HB2 TYR A  85      32.703  51.593  37.471  0.00  0.00           H  
ATOM   1386  CG  TYR A  85      31.863  52.222  39.380  0.00  0.00           C  
ATOM   1387  CD1 TYR A  85      32.811  53.143  39.849  0.00  0.00           C  
ATOM   1388  HD1 TYR A  85      33.818  53.135  39.447  0.00  0.00           H  
ATOM   1389  CE1 TYR A  85      32.423  54.081  40.813  0.00  0.00           C  
ATOM   1390  HE1 TYR A  85      33.107  54.863  41.103  0.00  0.00           H  
ATOM   1391  CZ  TYR A  85      31.091  54.080  41.270  0.00  0.00           C  
ATOM   1392  OH  TYR A  85      30.724  55.141  42.037  0.00  0.00           O  
ATOM   1393  HH  TYR A  85      31.294  55.917  42.001  0.00  0.00           H  
ATOM   1394  CE2 TYR A  85      30.145  53.128  40.832  0.00  0.00           C  
ATOM   1395  HE2 TYR A  85      29.139  53.207  41.205  0.00  0.00           H  
ATOM   1396  CD2 TYR A  85      30.594  52.123  39.969  0.00  0.00           C  
ATOM   1397  HD2 TYR A  85      29.941  51.372  39.564  0.00  0.00           H  
ATOM   1398  C   TYR A  85      32.796  49.538  40.254  0.00  0.00           C  
ATOM   1399  O   TYR A  85      33.452  49.876  41.235  0.00  0.00           O  
ATOM   1400  N   LEU A  86      31.681  48.817  40.355  0.00  0.00           N  
ATOM   1401  H   LEU A  86      31.189  48.636  39.486  0.00  0.00           H  
ATOM   1402  CA  LEU A  86      31.164  48.116  41.519  0.00  0.00           C  
ATOM   1403  HA  LEU A  86      30.888  48.749  42.358  0.00  0.00           H  
ATOM   1404  CB  LEU A  86      29.901  47.313  41.208  0.00  0.00           C  
ATOM   1405  HB1 LEU A  86      29.737  46.537  41.955  0.00  0.00           H  
ATOM   1406  HB2 LEU A  86      29.951  46.858  40.219  0.00  0.00           H  
ATOM   1407  CG  LEU A  86      28.680  48.226  41.164  0.00  0.00           C  
ATOM   1408  HG  LEU A  86      28.889  49.194  40.701  0.00  0.00           H  
ATOM   1409  CD1 LEU A  86      27.589  47.470  40.408  0.00  0.00           C  
ATOM   1410 HD11 LEU A  86      27.935  47.488  39.372  0.00  0.00           H  
ATOM   1411 HD12 LEU A  86      27.429  46.510  40.889  0.00  0.00           H  
ATOM   1412 HD13 LEU A  86      26.722  48.127  40.505  0.00  0.00           H  
ATOM   1413  CD2 LEU A  86      28.226  48.609  42.570  0.00  0.00           C  
ATOM   1414 HD21 LEU A  86      27.977  47.702  43.108  0.00  0.00           H  
ATOM   1415 HD22 LEU A  86      28.939  49.244  43.106  0.00  0.00           H  
ATOM   1416 HD23 LEU A  86      27.305  49.181  42.535  0.00  0.00           H  
ATOM   1417  C   LEU A  86      32.161  47.137  42.122  0.00  0.00           C  
ATOM   1418  O   LEU A  86      32.264  47.025  43.348  0.00  0.00           O  
ATOM   1419  N   ASP A  87      32.920  46.432  41.285  0.00  0.00           N  
ATOM   1420  H   ASP A  87      32.774  46.511  40.286  0.00  0.00           H  
ATOM   1421  CA  ASP A  87      34.029  45.706  41.869  0.00  0.00           C  
ATOM   1422  HA  ASP A  87      33.701  45.050  42.670  0.00  0.00           H  
ATOM   1423  CB  ASP A  87      34.596  44.808  40.775  0.00  0.00           C  
ATOM   1424  HB1 ASP A  87      34.933  45.325  39.873  0.00  0.00           H  
ATOM   1425  HB2 ASP A  87      33.813  44.125  40.448  0.00  0.00           H  
ATOM   1426  CG  ASP A  87      35.693  43.942  41.376  0.00  0.00           C  
ATOM   1427  OD1 ASP A  87      35.400  42.897  41.996  0.00  0.00           O  
ATOM   1428  OD2 ASP A  87      36.888  44.160  41.090  0.00  0.00           O1-
ATOM   1429  C   ASP A  87      35.145  46.563  42.458  0.00  0.00           C  
ATOM   1430  O   ASP A  87      35.560  46.253  43.575  0.00  0.00           O  
ATOM   1431  N   VAL A  88      35.641  47.586  41.772  0.00  0.00           N  
ATOM   1432  H   VAL A  88      35.321  47.757  40.824  0.00  0.00           H  
ATOM   1433  CA  VAL A  88      36.698  48.398  42.341  0.00  0.00           C  
ATOM   1434  HA  VAL A  88      37.572  47.833  42.642  0.00  0.00           H  
ATOM   1435  CB  VAL A  88      37.163  49.420  41.303  0.00  0.00           C  
ATOM   1436  HB  VAL A  88      36.329  49.877  40.786  0.00  0.00           H  
ATOM   1437  CG1 VAL A  88      38.026  50.565  41.830  0.00  0.00           C  
ATOM   1438 HG11 VAL A  88      37.458  51.140  42.568  0.00  0.00           H  
ATOM   1439 HG12 VAL A  88      39.015  50.263  42.164  0.00  0.00           H  
ATOM   1440 HG13 VAL A  88      38.107  51.259  40.997  0.00  0.00           H  
ATOM   1441  CG2 VAL A  88      37.915  48.680  40.201  0.00  0.00           C  
ATOM   1442 HG21 VAL A  88      37.452  47.755  39.868  0.00  0.00           H  
ATOM   1443 HG22 VAL A  88      37.912  49.310  39.312  0.00  0.00           H  
ATOM   1444 HG23 VAL A  88      38.899  48.388  40.575  0.00  0.00           H  
ATOM   1445  C   VAL A  88      36.136  49.122  43.568  0.00  0.00           C  
ATOM   1446  O   VAL A  88      36.884  49.285  44.533  0.00  0.00           O  
ATOM   1447  N   LEU A  89      34.877  49.555  43.604  0.00  0.00           N  
ATOM   1448  H   LEU A  89      34.356  49.325  42.769  0.00  0.00           H  
ATOM   1449  CA  LEU A  89      34.217  50.198  44.722  0.00  0.00           C  
ATOM   1450  HA  LEU A  89      34.845  51.000  45.113  0.00  0.00           H  
ATOM   1451  CB  LEU A  89      32.884  50.746  44.239  0.00  0.00           C  
ATOM   1452  HB1 LEU A  89      32.427  49.956  43.633  0.00  0.00           H  
ATOM   1453  HB2 LEU A  89      32.948  51.518  43.485  0.00  0.00           H  
ATOM   1454  CG  LEU A  89      31.835  51.215  45.246  0.00  0.00           C  
ATOM   1455  HG  LEU A  89      31.358  50.395  45.785  0.00  0.00           H  
ATOM   1456  CD1 LEU A  89      32.468  52.258  46.168  0.00  0.00           C  
ATOM   1457 HD11 LEU A  89      31.687  52.496  46.885  0.00  0.00           H  
ATOM   1458 HD12 LEU A  89      33.335  51.831  46.683  0.00  0.00           H  
ATOM   1459 HD13 LEU A  89      32.800  53.130  45.604  0.00  0.00           H  
ATOM   1460  CD2 LEU A  89      30.779  51.903  44.396  0.00  0.00           C  
ATOM   1461 HD21 LEU A  89      31.144  52.830  43.960  0.00  0.00           H  
ATOM   1462 HD22 LEU A  89      30.569  51.212  43.582  0.00  0.00           H  
ATOM   1463 HD23 LEU A  89      29.907  52.058  45.026  0.00  0.00           H  
ATOM   1464  C   LEU A  89      34.192  49.342  45.979  0.00  0.00           C  
ATOM   1465  O   LEU A  89      34.690  49.770  47.025  0.00  0.00           O  
ATOM   1466  N   PHE A  90      33.761  48.079  45.903  0.00  0.00           N  
ATOM   1467  H   PHE A  90      33.569  47.618  45.023  0.00  0.00           H  
ATOM   1468  CA  PHE A  90      33.800  47.251  47.102  0.00  0.00           C  
ATOM   1469  HA  PHE A  90      33.516  47.722  48.041  0.00  0.00           H  
ATOM   1470  CB  PHE A  90      32.808  46.108  46.908  0.00  0.00           C  
ATOM   1471  HB1 PHE A  90      32.789  45.578  47.855  0.00  0.00           H  
ATOM   1472  HB2 PHE A  90      33.188  45.344  46.237  0.00  0.00           H  
ATOM   1473  CG  PHE A  90      31.411  46.586  46.596  0.00  0.00           C  
ATOM   1474  CD1 PHE A  90      30.722  47.457  47.446  0.00  0.00           C  
ATOM   1475  HD1 PHE A  90      31.206  47.859  48.326  0.00  0.00           H  
ATOM   1476  CE1 PHE A  90      29.393  47.829  47.216  0.00  0.00           C  
ATOM   1477  HE1 PHE A  90      28.917  48.487  47.930  0.00  0.00           H  
ATOM   1478  CZ  PHE A  90      28.711  47.405  46.066  0.00  0.00           C  
ATOM   1479  HZ  PHE A  90      27.700  47.726  45.861  0.00  0.00           H  
ATOM   1480  CE2 PHE A  90      29.299  46.379  45.319  0.00  0.00           C  
ATOM   1481  HE2 PHE A  90      28.707  45.901  44.562  0.00  0.00           H  
ATOM   1482  CD2 PHE A  90      30.601  45.967  45.626  0.00  0.00           C  
ATOM   1483  HD2 PHE A  90      30.991  45.110  45.098  0.00  0.00           H  
ATOM   1484  C   PHE A  90      35.179  46.712  47.441  0.00  0.00           C  
ATOM   1485  O   PHE A  90      35.483  46.619  48.631  0.00  0.00           O  
ATOM   1486  N   SER A  91      36.061  46.433  46.477  0.00  0.00           N  
ATOM   1487  H   SER A  91      35.660  46.548  45.555  0.00  0.00           H  
ATOM   1488  CA  SER A  91      37.440  45.990  46.614  0.00  0.00           C  
ATOM   1489  HA  SER A  91      37.427  45.076  47.203  0.00  0.00           H  
ATOM   1490  CB  SER A  91      38.187  45.796  45.302  0.00  0.00           C  
ATOM   1491  HB1 SER A  91      39.245  45.653  45.476  0.00  0.00           H  
ATOM   1492  HB2 SER A  91      38.058  46.795  44.861  0.00  0.00           H  
ATOM   1493  OG  SER A  91      37.671  44.855  44.391  0.00  0.00           O  
ATOM   1494  HG  SER A  91      36.891  45.275  44.014  0.00  0.00           H  
ATOM   1495  C   SER A  91      38.366  46.977  47.303  0.00  0.00           C  
ATOM   1496  O   SER A  91      39.232  46.585  48.071  0.00  0.00           O  
ATOM   1497  N   THR A  92      38.104  48.290  47.166  0.00  0.00           N  
ATOM   1498  H   THR A  92      37.512  48.494  46.383  0.00  0.00           H  
ATOM   1499  CA  THR A  92      38.791  49.395  47.803  0.00  0.00           C  
ATOM   1500  HA  THR A  92      39.863  49.195  47.766  0.00  0.00           H  
ATOM   1501  CB  THR A  92      38.486  50.674  47.029  0.00  0.00           C  
ATOM   1502  HB  THR A  92      37.433  50.962  47.111  0.00  0.00           H  
ATOM   1503  CG2 THR A  92      39.221  51.898  47.554  0.00  0.00           C  
ATOM   1504 HG21 THR A  92      39.203  52.764  46.898  0.00  0.00           H  
ATOM   1505 HG22 THR A  92      38.767  52.159  48.512  0.00  0.00           H  
ATOM   1506 HG23 THR A  92      40.251  51.605  47.774  0.00  0.00           H  
ATOM   1507  OG1 THR A  92      38.910  50.602  45.681  0.00  0.00           O  
ATOM   1508  HG1 THR A  92      38.188  50.209  45.176  0.00  0.00           H  
ATOM   1509  C   THR A  92      38.389  49.502  49.266  0.00  0.00           C  
ATOM   1510  O   THR A  92      39.187  49.754  50.160  0.00  0.00           O  
ATOM   1511  N   ALA A  93      37.110  49.200  49.538  0.00  0.00           N  
ATOM   1512  H   ALA A  93      36.428  49.100  48.807  0.00  0.00           H  
ATOM   1513  CA  ALA A  93      36.527  49.132  50.866  0.00  0.00           C  
ATOM   1514  HA  ALA A  93      36.932  50.050  51.300  0.00  0.00           H  
ATOM   1515  CB  ALA A  93      35.025  49.353  50.756  0.00  0.00           C  
ATOM   1516  HB1 ALA A  93      34.472  49.471  51.696  0.00  0.00           H  
ATOM   1517  HB2 ALA A  93      34.807  50.300  50.279  0.00  0.00           H  
ATOM   1518  HB3 ALA A  93      34.517  48.587  50.163  0.00  0.00           H  
ATOM   1519  C   ALA A  93      36.941  47.975  51.762  0.00  0.00           C  
ATOM   1520  O   ALA A  93      37.353  48.165  52.912  0.00  0.00           O  
ATOM   1521  N   SER A  94      37.080  46.805  51.147  0.00  0.00           N  
ATOM   1522  H   SER A  94      36.632  46.722  50.245  0.00  0.00           H  
ATOM   1523  CA  SER A  94      37.641  45.595  51.713  0.00  0.00           C  
ATOM   1524  HA  SER A  94      36.979  45.182  52.476  0.00  0.00           H  
ATOM   1525  CB  SER A  94      37.684  44.521  50.635  0.00  0.00           C  
ATOM   1526  HB1 SER A  94      38.113  43.622  51.079  0.00  0.00           H  
ATOM   1527  HB2 SER A  94      38.317  44.706  49.763  0.00  0.00           H  
ATOM   1528  OG  SER A  94      36.398  44.223  50.132  0.00  0.00           O  
ATOM   1529  HG  SER A  94      35.869  43.893  50.870  0.00  0.00           H  
ATOM   1530  C   SER A  94      38.975  45.784  52.415  0.00  0.00           C  
ATOM   1531  O   SER A  94      39.353  44.960  53.247  0.00  0.00           O  
ATOM   1532  N   ILE A  95      39.858  46.716  52.040  0.00  0.00           N  
ATOM   1533  H   ILE A  95      39.403  47.428  51.489  0.00  0.00           H  
ATOM   1534  CA  ILE A  95      41.146  47.009  52.645  0.00  0.00           C  
ATOM   1535  HA  ILE A  95      41.317  46.369  53.512  0.00  0.00           H  
ATOM   1536  CB  ILE A  95      42.220  46.669  51.612  0.00  0.00           C  
ATOM   1537  HB  ILE A  95      42.127  45.596  51.424  0.00  0.00           H  
ATOM   1538  CG2 ILE A  95      42.076  47.406  50.284  0.00  0.00           C  
ATOM   1539 HG21 ILE A  95      42.216  48.477  50.428  0.00  0.00           H  
ATOM   1540 HG22 ILE A  95      42.735  46.967  49.542  0.00  0.00           H  
ATOM   1541 HG23 ILE A  95      41.030  47.310  49.997  0.00  0.00           H  
ATOM   1542  CG1 ILE A  95      43.616  46.927  52.164  0.00  0.00           C  
ATOM   1543 HG11 ILE A  95      43.812  46.464  53.129  0.00  0.00           H  
ATOM   1544 HG12 ILE A  95      43.845  47.981  52.324  0.00  0.00           H  
ATOM   1545  CD  ILE A  95      44.753  46.297  51.354  0.00  0.00           C  
ATOM   1546  HD1 ILE A  95      44.631  45.212  51.384  0.00  0.00           H  
ATOM   1547  HD2 ILE A  95      44.763  46.627  50.322  0.00  0.00           H  
ATOM   1548  HD3 ILE A  95      45.684  46.648  51.814  0.00  0.00           H  
ATOM   1549  C   ILE A  95      41.336  48.409  53.217  0.00  0.00           C  
ATOM   1550  O   ILE A  95      42.048  48.553  54.207  0.00  0.00           O  
ATOM   1551  N   MET A  96      40.599  49.351  52.629  0.00  0.00           N  
ATOM   1552  H   MET A  96      40.024  49.165  51.826  0.00  0.00           H  
ATOM   1553  CA  MET A  96      40.574  50.643  53.285  0.00  0.00           C  
ATOM   1554  HA  MET A  96      41.627  50.881  53.462  0.00  0.00           H  
ATOM   1555  CB  MET A  96      39.964  51.773  52.445  0.00  0.00           C  
ATOM   1556  HB1 MET A  96      39.602  52.575  53.090  0.00  0.00           H  
ATOM   1557  HB2 MET A  96      39.110  51.348  51.927  0.00  0.00           H  
ATOM   1558  CG  MET A  96      40.910  52.332  51.388  0.00  0.00           C  
ATOM   1559  HG1 MET A  96      40.294  52.809  50.624  0.00  0.00           H  
ATOM   1560  HG2 MET A  96      41.474  51.544  50.881  0.00  0.00           H  
ATOM   1561  SD  MET A  96      42.071  53.515  52.089  0.00  0.00           S  
ATOM   1562  CE  MET A  96      42.672  54.397  50.628  0.00  0.00           C  
ATOM   1563  HE1 MET A  96      43.257  55.275  50.891  0.00  0.00           H  
ATOM   1564  HE2 MET A  96      43.219  53.753  49.927  0.00  0.00           H  
ATOM   1565  HE3 MET A  96      41.823  54.745  50.036  0.00  0.00           H  
ATOM   1566  C   MET A  96      39.924  50.628  54.663  0.00  0.00           C  
ATOM   1567  O   MET A  96      40.193  51.436  55.539  0.00  0.00           O  
ATOM   1568  N   HIS A  97      39.033  49.669  54.956  0.00  0.00           N  
ATOM   1569  H   HIS A  97      38.586  49.090  54.263  0.00  0.00           H  
ATOM   1570  CA  HIS A  97      38.503  49.526  56.303  0.00  0.00           C  
ATOM   1571  HA  HIS A  97      38.245  50.498  56.702  0.00  0.00           H  
ATOM   1572  CB  HIS A  97      37.207  48.721  56.231  0.00  0.00           C  
ATOM   1573  HB1 HIS A  97      36.938  48.318  57.206  0.00  0.00           H  
ATOM   1574  HB2 HIS A  97      37.327  47.875  55.565  0.00  0.00           H  
ATOM   1575  CG  HIS A  97      36.068  49.538  55.683  0.00  0.00           C  
ATOM   1576  ND1 HIS A  97      35.646  50.790  56.147  0.00  0.00           N  
ATOM   1577  CE1 HIS A  97      34.613  51.173  55.399  0.00  0.00           C  
ATOM   1578  HE1 HIS A  97      34.073  52.108  55.536  0.00  0.00           H  
ATOM   1579  NE2 HIS A  97      34.313  50.208  54.517  0.00  0.00           N  
ATOM   1580  HE2 HIS A  97      33.541  50.151  53.853  0.00  0.00           H  
ATOM   1581  CD2 HIS A  97      35.158  49.146  54.738  0.00  0.00           C  
ATOM   1582  HD2 HIS A  97      35.139  48.195  54.239  0.00  0.00           H  
ATOM   1583  C   HIS A  97      39.575  48.927  57.207  0.00  0.00           C  
ATOM   1584  O   HIS A  97      39.775  49.454  58.303  0.00  0.00           O  
ATOM   1585  N   LEU A  98      40.357  47.921  56.818  0.00  0.00           N  
ATOM   1586  H   LEU A  98      40.185  47.469  55.932  0.00  0.00           H  
ATOM   1587  CA  LEU A  98      41.493  47.460  57.583  0.00  0.00           C  
ATOM   1588  HA  LEU A  98      41.196  46.940  58.491  0.00  0.00           H  
ATOM   1589  CB  LEU A  98      42.260  46.403  56.795  0.00  0.00           C  
ATOM   1590  HB1 LEU A  98      43.125  46.145  57.392  0.00  0.00           H  
ATOM   1591  HB2 LEU A  98      42.569  46.793  55.827  0.00  0.00           H  
ATOM   1592  CG  LEU A  98      41.449  45.150  56.460  0.00  0.00           C  
ATOM   1593  HG  LEU A  98      40.519  45.382  55.933  0.00  0.00           H  
ATOM   1594  CD1 LEU A  98      42.288  44.343  55.473  0.00  0.00           C  
ATOM   1595 HD11 LEU A  98      41.963  43.304  55.347  0.00  0.00           H  
ATOM   1596 HD12 LEU A  98      42.370  44.758  54.476  0.00  0.00           H  
ATOM   1597 HD13 LEU A  98      43.327  44.318  55.808  0.00  0.00           H  
ATOM   1598  CD2 LEU A  98      41.156  44.254  57.659  0.00  0.00           C  
ATOM   1599 HD21 LEU A  98      40.534  44.812  58.357  0.00  0.00           H  
ATOM   1600 HD22 LEU A  98      40.604  43.342  57.433  0.00  0.00           H  
ATOM   1601 HD23 LEU A  98      42.087  44.091  58.208  0.00  0.00           H  
ATOM   1602  C   LEU A  98      42.527  48.549  57.865  0.00  0.00           C  
ATOM   1603  O   LEU A  98      42.962  48.649  59.019  0.00  0.00           O  
ATOM   1604  N   CYS A  99      42.786  49.423  56.902  0.00  0.00           N  
ATOM   1605  H   CYS A  99      42.487  49.292  55.945  0.00  0.00           H  
ATOM   1606  CA  CYS A  99      43.555  50.642  57.119  0.00  0.00           C  
ATOM   1607  HA  CYS A  99      44.553  50.399  57.485  0.00  0.00           H  
ATOM   1608  CB  CYS A  99      43.668  51.313  55.752  0.00  0.00           C  
ATOM   1609  HB1 CYS A  99      43.986  52.341  55.908  0.00  0.00           H  
ATOM   1610  HB2 CYS A  99      42.685  51.377  55.286  0.00  0.00           H  
ATOM   1611  SG  CYS A  99      44.712  50.447  54.558  0.00  0.00           S  
ATOM   1612  HG  CYS A  99      43.831  49.476  54.325  0.00  0.00           H  
ATOM   1613  C   CYS A  99      42.994  51.611  58.145  0.00  0.00           C  
ATOM   1614  O   CYS A  99      43.718  52.331  58.826  0.00  0.00           O  
ATOM   1615  N   ALA A 100      41.673  51.674  58.279  0.00  0.00           N  
ATOM   1616  H   ALA A 100      41.005  51.210  57.670  0.00  0.00           H  
ATOM   1617  CA  ALA A 100      41.013  52.470  59.286  0.00  0.00           C  
ATOM   1618  HA  ALA A 100      41.520  53.415  59.494  0.00  0.00           H  
ATOM   1619  CB  ALA A 100      39.649  52.901  58.756  0.00  0.00           C  
ATOM   1620  HB1 ALA A 100      39.078  52.022  58.476  0.00  0.00           H  
ATOM   1621  HB2 ALA A 100      39.176  53.437  59.581  0.00  0.00           H  
ATOM   1622  HB3 ALA A 100      39.768  53.512  57.858  0.00  0.00           H  
ATOM   1623  C   ALA A 100      41.062  51.828  60.671  0.00  0.00           C  
ATOM   1624  O   ALA A 100      41.416  52.589  61.562  0.00  0.00           O  
ATOM   1625  N   ILE A 101      40.798  50.520  60.786  0.00  0.00           N  
ATOM   1626  H   ILE A 101      40.398  50.061  59.981  0.00  0.00           H  
ATOM   1627  CA  ILE A 101      41.063  49.786  62.004  0.00  0.00           C  
ATOM   1628  HA  ILE A 101      40.338  50.313  62.633  0.00  0.00           H  
ATOM   1629  CB  ILE A 101      40.738  48.296  61.934  0.00  0.00           C  
ATOM   1630  HB  ILE A 101      41.461  47.932  61.206  0.00  0.00           H  
ATOM   1631  CG2 ILE A 101      41.014  47.630  63.288  0.00  0.00           C  
ATOM   1632 HG21 ILE A 101      42.087  47.717  63.416  0.00  0.00           H  
ATOM   1633 HG22 ILE A 101      40.466  48.090  64.109  0.00  0.00           H  
ATOM   1634 HG23 ILE A 101      40.791  46.562  63.270  0.00  0.00           H  
ATOM   1635  CG1 ILE A 101      39.303  48.038  61.488  0.00  0.00           C  
ATOM   1636 HG11 ILE A 101      39.042  48.545  60.562  0.00  0.00           H  
ATOM   1637 HG12 ILE A 101      38.692  48.463  62.297  0.00  0.00           H  
ATOM   1638  CD  ILE A 101      38.966  46.571  61.265  0.00  0.00           C  
ATOM   1639  HD1 ILE A 101      37.995  46.474  60.788  0.00  0.00           H  
ATOM   1640  HD2 ILE A 101      39.707  46.207  60.548  0.00  0.00           H  
ATOM   1641  HD3 ILE A 101      39.030  45.928  62.153  0.00  0.00           H  
ATOM   1642  C   ILE A 101      42.466  50.035  62.517  0.00  0.00           C  
ATOM   1643  O   ILE A 101      42.650  50.371  63.689  0.00  0.00           O  
ATOM   1644  N   SER A 102      43.445  49.849  61.621  0.00  0.00           N  
ATOM   1645  H   SER A 102      43.218  49.389  60.755  0.00  0.00           H  
ATOM   1646  CA  SER A 102      44.851  49.879  61.970  0.00  0.00           C  
ATOM   1647  HA  SER A 102      45.037  49.417  62.933  0.00  0.00           H  
ATOM   1648  CB  SER A 102      45.662  49.064  60.968  0.00  0.00           C  
ATOM   1649  HB1 SER A 102      46.727  49.252  61.117  0.00  0.00           H  
ATOM   1650  HB2 SER A 102      45.339  49.376  59.970  0.00  0.00           H  
ATOM   1651  OG  SER A 102      45.365  47.715  61.261  0.00  0.00           O  
ATOM   1652  HG  SER A 102      45.025  47.221  60.507  0.00  0.00           H  
ATOM   1653  C   SER A 102      45.411  51.282  62.172  0.00  0.00           C  
ATOM   1654  O   SER A 102      46.334  51.386  62.984  0.00  0.00           O  
ATOM   1655  N   LEU A 103      44.828  52.295  61.540  0.00  0.00           N  
ATOM   1656  H   LEU A 103      44.170  52.193  60.783  0.00  0.00           H  
ATOM   1657  CA  LEU A 103      45.088  53.653  61.992  0.00  0.00           C  
ATOM   1658  HA  LEU A 103      46.144  53.698  62.249  0.00  0.00           H  
ATOM   1659  CB  LEU A 103      44.759  54.658  60.897  0.00  0.00           C  
ATOM   1660  HB1 LEU A 103      43.681  54.592  60.747  0.00  0.00           H  
ATOM   1661  HB2 LEU A 103      45.079  54.306  59.914  0.00  0.00           H  
ATOM   1662  CG  LEU A 103      45.204  56.098  61.129  0.00  0.00           C  
ATOM   1663  HG  LEU A 103      44.686  56.374  62.046  0.00  0.00           H  
ATOM   1664  CD1 LEU A 103      46.704  56.144  61.413  0.00  0.00           C  
ATOM   1665 HD11 LEU A 103      47.073  57.137  61.679  0.00  0.00           H  
ATOM   1666 HD12 LEU A 103      46.966  55.617  62.328  0.00  0.00           H  
ATOM   1667 HD13 LEU A 103      47.348  55.777  60.610  0.00  0.00           H  
ATOM   1668  CD2 LEU A 103      44.832  56.987  59.944  0.00  0.00           C  
ATOM   1669 HD21 LEU A 103      45.300  56.685  59.008  0.00  0.00           H  
ATOM   1670 HD22 LEU A 103      43.756  57.012  59.765  0.00  0.00           H  
ATOM   1671 HD23 LEU A 103      45.240  57.958  60.206  0.00  0.00           H  
ATOM   1672  C   LEU A 103      44.436  53.859  63.352  0.00  0.00           C  
ATOM   1673  O   LEU A 103      45.027  54.484  64.232  0.00  0.00           O  
ATOM   1674  N   ASP A 104      43.171  53.458  63.502  0.00  0.00           N  
ATOM   1675  H   ASP A 104      42.640  52.965  62.795  0.00  0.00           H  
ATOM   1676  CA  ASP A 104      42.543  53.855  64.745  0.00  0.00           C  
ATOM   1677  HA  ASP A 104      42.619  54.930  64.858  0.00  0.00           H  
ATOM   1678  CB  ASP A 104      41.058  53.503  64.664  0.00  0.00           C  
ATOM   1679  HB1 ASP A 104      40.890  52.489  64.291  0.00  0.00           H  
ATOM   1680  HB2 ASP A 104      40.630  54.227  63.965  0.00  0.00           H  
ATOM   1681  CG  ASP A 104      40.359  53.713  66.005  0.00  0.00           C  
ATOM   1682  OD1 ASP A 104      39.850  54.792  66.381  0.00  0.00           O  
ATOM   1683  OD2 ASP A 104      40.316  52.690  66.720  0.00  0.00           O1-
ATOM   1684  C   ASP A 104      43.202  53.266  65.983  0.00  0.00           C  
ATOM   1685  O   ASP A 104      43.239  53.925  67.020  0.00  0.00           O  
ATOM   1686  N   ARG A 105      43.670  52.013  65.953  0.00  0.00           N  
ATOM   1687  H   ARG A 105      43.602  51.564  65.054  0.00  0.00           H  
ATOM   1688  CA  ARG A 105      44.197  51.235  67.055  0.00  0.00           C  
ATOM   1689  HA  ARG A 105      43.556  51.461  67.898  0.00  0.00           H  
ATOM   1690  CB  ARG A 105      44.072  49.735  66.827  0.00  0.00           C  
ATOM   1691  HB1 ARG A 105      44.666  49.259  67.598  0.00  0.00           H  
ATOM   1692  HB2 ARG A 105      44.656  49.564  65.924  0.00  0.00           H  
ATOM   1693  CG  ARG A 105      42.692  49.085  66.722  0.00  0.00           C  
ATOM   1694  HG1 ARG A 105      42.879  48.046  66.462  0.00  0.00           H  
ATOM   1695  HG2 ARG A 105      42.148  49.459  65.848  0.00  0.00           H  
ATOM   1696  CD  ARG A 105      41.748  49.204  67.918  0.00  0.00           C  
ATOM   1697  HD1 ARG A 105      42.307  48.988  68.826  0.00  0.00           H  
ATOM   1698  HD2 ARG A 105      40.916  48.510  67.807  0.00  0.00           H  
ATOM   1699  NE  ARG A 105      41.132  50.514  68.114  0.00  0.00           N  
ATOM   1700  HE  ARG A 105      41.147  51.179  67.362  0.00  0.00           H  
ATOM   1701  CZ  ARG A 105      40.243  50.743  69.097  0.00  0.00           C  
ATOM   1702  NH1 ARG A 105      39.866  49.769  69.937  0.00  0.00           N1+
ATOM   1703 HH11 ARG A 105      40.205  48.839  69.725  0.00  0.00           H  
ATOM   1704 HH12 ARG A 105      39.092  49.898  70.574  0.00  0.00           H  
ATOM   1705  NH2 ARG A 105      39.522  51.872  69.133  0.00  0.00           N  
ATOM   1706 HH21 ARG A 105      39.727  52.525  68.392  0.00  0.00           H  
ATOM   1707 HH22 ARG A 105      38.733  51.931  69.766  0.00  0.00           H  
ATOM   1708  C   ARG A 105      45.644  51.605  67.363  0.00  0.00           C  
ATOM   1709  O   ARG A 105      45.965  51.721  68.537  0.00  0.00           O  
ATOM   1710  N   TYR A 106      46.364  52.039  66.325  0.00  0.00           N  
ATOM   1711  H   TYR A 106      46.074  51.897  65.370  0.00  0.00           H  
ATOM   1712  CA  TYR A 106      47.677  52.611  66.550  0.00  0.00           C  
ATOM   1713  HA  TYR A 106      48.313  51.936  67.123  0.00  0.00           H  
ATOM   1714  CB  TYR A 106      48.384  52.831  65.214  0.00  0.00           C  
ATOM   1715  HB1 TYR A 106      47.743  53.339  64.487  0.00  0.00           H  
ATOM   1716  HB2 TYR A 106      48.635  51.861  64.793  0.00  0.00           H  
ATOM   1717  CG  TYR A 106      49.671  53.627  65.265  0.00  0.00           C  
ATOM   1718  CD1 TYR A 106      49.650  54.969  64.876  0.00  0.00           C  
ATOM   1719  HD1 TYR A 106      48.758  55.417  64.449  0.00  0.00           H  
ATOM   1720  CE1 TYR A 106      50.645  55.827  65.341  0.00  0.00           C  
ATOM   1721  HE1 TYR A 106      50.650  56.909  65.331  0.00  0.00           H  
ATOM   1722  CZ  TYR A 106      51.872  55.296  65.797  0.00  0.00           C  
ATOM   1723  OH  TYR A 106      52.955  56.061  66.074  0.00  0.00           O  
ATOM   1724  HH  TYR A 106      53.699  55.507  66.312  0.00  0.00           H  
ATOM   1725  CE2 TYR A 106      51.875  53.936  66.172  0.00  0.00           C  
ATOM   1726  HE2 TYR A 106      52.763  53.517  66.629  0.00  0.00           H  
ATOM   1727  CD2 TYR A 106      50.736  53.142  66.026  0.00  0.00           C  
ATOM   1728  HD2 TYR A 106      50.819  52.146  66.439  0.00  0.00           H  
ATOM   1729  C   TYR A 106      47.627  53.901  67.344  0.00  0.00           C  
ATOM   1730  O   TYR A 106      48.336  54.025  68.343  0.00  0.00           O  
ATOM   1731  N   VAL A 107      46.844  54.865  66.849  0.00  0.00           N  
ATOM   1732  H   VAL A 107      46.356  54.633  66.000  0.00  0.00           H  
ATOM   1733  CA  VAL A 107      46.476  56.046  67.616  0.00  0.00           C  
ATOM   1734  HA  VAL A 107      47.409  56.594  67.735  0.00  0.00           H  
ATOM   1735  CB  VAL A 107      45.423  56.910  66.942  0.00  0.00           C  
ATOM   1736  HB  VAL A 107      44.477  56.394  66.792  0.00  0.00           H  
ATOM   1737  CG1 VAL A 107      44.995  58.177  67.678  0.00  0.00           C  
ATOM   1738 HG11 VAL A 107      45.833  58.797  68.014  0.00  0.00           H  
ATOM   1739 HG12 VAL A 107      44.454  58.847  67.020  0.00  0.00           H  
ATOM   1740 HG13 VAL A 107      44.425  57.985  68.592  0.00  0.00           H  
ATOM   1741  CG2 VAL A 107      45.790  57.235  65.495  0.00  0.00           C  
ATOM   1742 HG21 VAL A 107      44.968  57.721  64.979  0.00  0.00           H  
ATOM   1743 HG22 VAL A 107      46.573  57.997  65.447  0.00  0.00           H  
ATOM   1744 HG23 VAL A 107      46.139  56.382  64.910  0.00  0.00           H  
ATOM   1745  C   VAL A 107      45.861  55.749  68.978  0.00  0.00           C  
ATOM   1746  O   VAL A 107      46.135  56.545  69.876  0.00  0.00           O  
ATOM   1747  N   ALA A 108      45.162  54.628  69.161  0.00  0.00           N  
ATOM   1748  H   ALA A 108      45.059  53.938  68.427  0.00  0.00           H  
ATOM   1749  CA  ALA A 108      44.555  54.442  70.454  0.00  0.00           C  
ATOM   1750  HA  ALA A 108      44.035  55.385  70.604  0.00  0.00           H  
ATOM   1751  CB  ALA A 108      43.350  53.490  70.397  0.00  0.00           C  
ATOM   1752  HB1 ALA A 108      42.628  53.723  69.612  0.00  0.00           H  
ATOM   1753  HB2 ALA A 108      43.631  52.452  70.245  0.00  0.00           H  
ATOM   1754  HB3 ALA A 108      42.924  53.558  71.399  0.00  0.00           H  
ATOM   1755  C   ALA A 108      45.551  53.995  71.509  0.00  0.00           C  
ATOM   1756  O   ALA A 108      45.286  54.190  72.692  0.00  0.00           O  
ATOM   1757  N   ILE A 109      46.671  53.430  71.051  0.00  0.00           N  
ATOM   1758  H   ILE A 109      46.700  53.247  70.059  0.00  0.00           H  
ATOM   1759  CA  ILE A 109      47.768  52.900  71.838  0.00  0.00           C  
ATOM   1760  HA  ILE A 109      47.256  52.755  72.793  0.00  0.00           H  
ATOM   1761  CB  ILE A 109      48.323  51.550  71.387  0.00  0.00           C  
ATOM   1762  HB  ILE A 109      48.562  51.595  70.333  0.00  0.00           H  
ATOM   1763  CG2 ILE A 109      49.546  51.242  72.249  0.00  0.00           C  
ATOM   1764 HG21 ILE A 109      49.946  50.258  72.016  0.00  0.00           H  
ATOM   1765 HG22 ILE A 109      50.401  51.911  72.100  0.00  0.00           H  
ATOM   1766 HG23 ILE A 109      49.229  51.222  73.290  0.00  0.00           H  
ATOM   1767  CG1 ILE A 109      47.274  50.463  71.549  0.00  0.00           C  
ATOM   1768 HG11 ILE A 109      47.649  49.450  71.392  0.00  0.00           H  
ATOM   1769 HG12 ILE A 109      46.487  50.550  70.792  0.00  0.00           H  
ATOM   1770  CD  ILE A 109      46.582  50.351  72.898  0.00  0.00           C  
ATOM   1771  HD1 ILE A 109      45.860  49.529  72.806  0.00  0.00           H  
ATOM   1772  HD2 ILE A 109      47.353  50.116  73.631  0.00  0.00           H  
ATOM   1773  HD3 ILE A 109      46.018  51.245  73.162  0.00  0.00           H  
ATOM   1774  C   ILE A 109      48.814  53.979  72.103  0.00  0.00           C  
ATOM   1775  O   ILE A 109      49.444  53.977  73.157  0.00  0.00           O  
ATOM   1776  N   GLN A 110      48.875  55.034  71.299  0.00  0.00           N  
ATOM   1777  H   GLN A 110      48.559  54.853  70.358  0.00  0.00           H  
ATOM   1778  CA  GLN A 110      49.701  56.220  71.413  0.00  0.00           C  
ATOM   1779  HA  GLN A 110      50.562  55.971  72.030  0.00  0.00           H  
ATOM   1780  CB  GLN A 110      50.123  56.481  69.977  0.00  0.00           C  
ATOM   1781  HB1 GLN A 110      50.537  57.489  69.865  0.00  0.00           H  
ATOM   1782  HB2 GLN A 110      49.212  56.523  69.380  0.00  0.00           H  
ATOM   1783  CG  GLN A 110      51.068  55.428  69.393  0.00  0.00           C  
ATOM   1784  HG1 GLN A 110      51.274  55.556  68.324  0.00  0.00           H  
ATOM   1785  HG2 GLN A 110      50.765  54.412  69.615  0.00  0.00           H  
ATOM   1786  CD  GLN A 110      52.472  55.555  69.966  0.00  0.00           C  
ATOM   1787  OE1 GLN A 110      52.733  56.558  70.619  0.00  0.00           O  
ATOM   1788  NE2 GLN A 110      53.340  54.559  69.785  0.00  0.00           N  
ATOM   1789 HE21 GLN A 110      53.071  53.736  69.254  0.00  0.00           H  
ATOM   1790 HE22 GLN A 110      54.208  54.583  70.303  0.00  0.00           H  
ATOM   1791  C   GLN A 110      49.069  57.358  72.215  0.00  0.00           C  
ATOM   1792  O   GLN A 110      49.500  58.496  72.057  0.00  0.00           O  
ATOM   1793  N   ASN A 111      48.119  57.112  73.123  0.00  0.00           N  
ATOM   1794  H   ASN A 111      47.937  56.122  73.133  0.00  0.00           H  
ATOM   1795  CA  ASN A 111      47.215  57.938  73.905  0.00  0.00           C  
ATOM   1796  HA  ASN A 111      47.711  58.883  74.122  0.00  0.00           H  
ATOM   1797  CB  ASN A 111      46.069  58.163  72.923  0.00  0.00           C  
ATOM   1798  HB1 ASN A 111      45.199  58.338  73.554  0.00  0.00           H  
ATOM   1799  HB2 ASN A 111      45.838  57.195  72.469  0.00  0.00           H  
ATOM   1800  CG  ASN A 111      46.163  59.358  71.995  0.00  0.00           C  
ATOM   1801  OD1 ASN A 111      46.461  60.452  72.463  0.00  0.00           O  
ATOM   1802  ND2 ASN A 111      46.035  59.071  70.691  0.00  0.00           N  
ATOM   1803 HD21 ASN A 111      45.942  58.100  70.434  0.00  0.00           H  
ATOM   1804 HD22 ASN A 111      46.185  59.786  70.003  0.00  0.00           H  
ATOM   1805  C   ASN A 111      46.753  57.191  75.147  0.00  0.00           C  
ATOM   1806  O   ASN A 111      46.687  55.963  75.156  0.00  0.00           O  
ATOM   1807  N   PRO A 112      46.264  57.824  76.214  0.00  0.00           N  
ATOM   1808  CD  PRO A 112      46.459  59.208  76.575  0.00  0.00           C  
ATOM   1809  HD1 PRO A 112      45.972  59.934  75.926  0.00  0.00           H  
ATOM   1810  HD2 PRO A 112      47.534  59.330  76.470  0.00  0.00           H  
ATOM   1811  CG  PRO A 112      45.912  59.527  77.963  0.00  0.00           C  
ATOM   1812  HG1 PRO A 112      44.888  59.874  77.969  0.00  0.00           H  
ATOM   1813  HG2 PRO A 112      46.615  60.131  78.549  0.00  0.00           H  
ATOM   1814  CB  PRO A 112      46.011  58.077  78.456  0.00  0.00           C  
ATOM   1815  HB1 PRO A 112      45.314  58.046  79.288  0.00  0.00           H  
ATOM   1816  HB2 PRO A 112      47.031  57.893  78.777  0.00  0.00           H  
ATOM   1817  CA  PRO A 112      45.779  57.052  77.341  0.00  0.00           C  
ATOM   1818  HA  PRO A 112      46.437  56.231  77.623  0.00  0.00           H  
ATOM   1819  C   PRO A 112      44.305  56.670  77.241  0.00  0.00           C  
ATOM   1820  O   PRO A 112      43.594  57.215  76.400  0.00  0.00           O  
ATOM   1821  N   ILE A 113      43.830  55.762  78.085  0.00  0.00           N  
ATOM   1822  H   ILE A 113      44.393  55.409  78.851  0.00  0.00           H  
ATOM   1823  CA  ILE A 113      42.423  55.402  78.190  0.00  0.00           C  
ATOM   1824  HA  ILE A 113      42.149  55.269  77.145  0.00  0.00           H  
ATOM   1825  CB  ILE A 113      42.283  54.034  78.854  0.00  0.00           C  
ATOM   1826  HB  ILE A 113      42.492  54.150  79.918  0.00  0.00           H  
ATOM   1827  CG2 ILE A 113      40.810  53.642  78.745  0.00  0.00           C  
ATOM   1828 HG21 ILE A 113      40.169  54.356  79.258  0.00  0.00           H  
ATOM   1829 HG22 ILE A 113      40.504  53.502  77.705  0.00  0.00           H  
ATOM   1830 HG23 ILE A 113      40.741  52.704  79.293  0.00  0.00           H  
ATOM   1831  CG1 ILE A 113      43.170  52.945  78.240  0.00  0.00           C  
ATOM   1832 HG11 ILE A 113      44.146  53.367  78.009  0.00  0.00           H  
ATOM   1833 HG12 ILE A 113      42.788  52.700  77.246  0.00  0.00           H  
ATOM   1834  CD  ILE A 113      43.280  51.699  79.101  0.00  0.00           C  
ATOM   1835  HD1 ILE A 113      42.318  51.182  79.040  0.00  0.00           H  
ATOM   1836  HD2 ILE A 113      44.092  51.029  78.844  0.00  0.00           H  
ATOM   1837  HD3 ILE A 113      43.459  51.956  80.151  0.00  0.00           H  
ATOM   1838  C   ILE A 113      41.664  56.562  78.797  0.00  0.00           C  
ATOM   1839  O   ILE A 113      41.821  57.000  79.935  0.00  0.00           O  
ATOM   1840  N   HIS A 114      40.718  57.041  77.995  0.00  0.00           N  
ATOM   1841  H   HIS A 114      40.595  56.555  77.117  0.00  0.00           H  
ATOM   1842  CA  HIS A 114      39.779  58.121  78.205  0.00  0.00           C  
ATOM   1843  HA  HIS A 114      39.843  58.366  79.274  0.00  0.00           H  
ATOM   1844  CB  HIS A 114      40.362  59.359  77.515  0.00  0.00           C  
ATOM   1845  HB1 HIS A 114      40.010  59.312  76.488  0.00  0.00           H  
ATOM   1846  HB2 HIS A 114      41.446  59.228  77.492  0.00  0.00           H  
ATOM   1847  CG  HIS A 114      39.894  60.589  78.235  0.00  0.00           C  
ATOM   1848  ND1 HIS A 114      39.051  61.547  77.678  0.00  0.00           N  
ATOM   1849  CE1 HIS A 114      38.918  62.551  78.537  0.00  0.00           C  
ATOM   1850  HE1 HIS A 114      38.439  63.498  78.338  0.00  0.00           H  
ATOM   1851  NE2 HIS A 114      39.561  62.206  79.672  0.00  0.00           N  
ATOM   1852  HE2 HIS A 114      39.500  62.693  80.559  0.00  0.00           H  
ATOM   1853  CD2 HIS A 114      40.163  60.976  79.524  0.00  0.00           C  
ATOM   1854  HD2 HIS A 114      40.953  60.611  80.158  0.00  0.00           H  
ATOM   1855  C   HIS A 114      38.303  57.974  77.863  0.00  0.00           C  
ATOM   1856  O   HIS A 114      37.889  57.237  76.972  0.00  0.00           O  
ATOM   1857  N   HIS A 115      37.442  58.842  78.409  0.00  0.00           N  
ATOM   1858  H   HIS A 115      37.877  59.502  79.040  0.00  0.00           H  
ATOM   1859  CA  HIS A 115      36.011  58.849  78.219  0.00  0.00           C  
ATOM   1860  HA  HIS A 115      35.617  57.846  78.040  0.00  0.00           H  
ATOM   1861  CB  HIS A 115      35.200  59.370  79.400  0.00  0.00           C  
ATOM   1862  HB1 HIS A 115      35.449  58.844  80.323  0.00  0.00           H  
ATOM   1863  HB2 HIS A 115      34.120  59.242  79.301  0.00  0.00           H  
ATOM   1864  CG  HIS A 115      35.459  60.821  79.711  0.00  0.00           C  
ATOM   1865  ND1 HIS A 115      34.879  61.885  79.030  0.00  0.00           N  
ATOM   1866  CE1 HIS A 115      35.342  62.985  79.608  0.00  0.00           C  
ATOM   1867  HE1 HIS A 115      35.031  63.983  79.338  0.00  0.00           H  
ATOM   1868  NE2 HIS A 115      36.268  62.696  80.540  0.00  0.00           N  
ATOM   1869  HE2 HIS A 115      36.601  63.321  81.264  0.00  0.00           H  
ATOM   1870  CD2 HIS A 115      36.304  61.328  80.667  0.00  0.00           C  
ATOM   1871  HD2 HIS A 115      36.933  60.742  81.320  0.00  0.00           H  
ATOM   1872  C   HIS A 115      35.546  59.666  77.017  0.00  0.00           C  
ATOM   1873  O   HIS A 115      34.467  59.386  76.500  0.00  0.00           O  
ATOM   1874  N   SER A 116      36.323  60.569  76.420  0.00  0.00           N  
ATOM   1875  H   SER A 116      37.185  60.722  76.907  0.00  0.00           H  
ATOM   1876  CA  SER A 116      35.971  61.386  75.268  0.00  0.00           C  
ATOM   1877  HA  SER A 116      35.074  60.963  74.822  0.00  0.00           H  
ATOM   1878  CB  SER A 116      35.722  62.828  75.693  0.00  0.00           C  
ATOM   1879  HB1 SER A 116      36.542  63.510  75.457  0.00  0.00           H  
ATOM   1880  HB2 SER A 116      35.533  62.819  76.767  0.00  0.00           H  
ATOM   1881  OG  SER A 116      34.490  63.280  75.176  0.00  0.00           O  
ATOM   1882  HG  SER A 116      34.280  63.992  75.785  0.00  0.00           H  
ATOM   1883  C   SER A 116      37.008  61.511  74.161  0.00  0.00           C  
ATOM   1884  O   SER A 116      38.200  61.729  74.353  0.00  0.00           O  
ATOM   1885  N   ARG A 117      36.474  61.318  72.949  0.00  0.00           N  
ATOM   1886  H   ARG A 117      35.472  61.165  72.914  0.00  0.00           H  
ATOM   1887  CA  ARG A 117      37.173  61.288  71.681  0.00  0.00           C  
ATOM   1888  HA  ARG A 117      36.469  60.968  70.925  0.00  0.00           H  
ATOM   1889  CB  ARG A 117      37.818  62.597  71.246  0.00  0.00           C  
ATOM   1890  HB1 ARG A 117      38.444  62.403  70.380  0.00  0.00           H  
ATOM   1891  HB2 ARG A 117      38.371  63.015  72.089  0.00  0.00           H  
ATOM   1892  CG  ARG A 117      36.744  63.646  70.935  0.00  0.00           C  
ATOM   1893  HG1 ARG A 117      35.819  63.131  70.666  0.00  0.00           H  
ATOM   1894  HG2 ARG A 117      37.101  64.300  70.139  0.00  0.00           H  
ATOM   1895  CD  ARG A 117      36.260  64.589  72.035  0.00  0.00           C  
ATOM   1896  HD1 ARG A 117      36.923  65.402  72.290  0.00  0.00           H  
ATOM   1897  HD2 ARG A 117      36.094  63.960  72.914  0.00  0.00           H  
ATOM   1898  NE  ARG A 117      34.988  65.181  71.634  0.00  0.00           N  
ATOM   1899  HE  ARG A 117      34.555  64.663  70.873  0.00  0.00           H  
ATOM   1900  CZ  ARG A 117      34.128  65.915  72.352  0.00  0.00           C  
ATOM   1901  NH1 ARG A 117      34.415  66.525  73.514  0.00  0.00           N1+
ATOM   1902 HH11 ARG A 117      35.352  66.406  73.871  0.00  0.00           H  
ATOM   1903 HH12 ARG A 117      33.668  66.934  74.046  0.00  0.00           H  
ATOM   1904  NH2 ARG A 117      32.872  66.116  71.940  0.00  0.00           N  
ATOM   1905 HH21 ARG A 117      32.552  65.804  71.029  0.00  0.00           H  
ATOM   1906 HH22 ARG A 117      32.117  66.475  72.501  0.00  0.00           H  
ATOM   1907  C   ARG A 117      38.198  60.170  71.598  0.00  0.00           C  
ATOM   1908  O   ARG A 117      39.261  60.272  70.973  0.00  0.00           O  
ATOM   1909  N   PHE A 118      37.930  59.052  72.283  0.00  0.00           N  
ATOM   1910  H   PHE A 118      36.976  58.968  72.582  0.00  0.00           H  
ATOM   1911  CA  PHE A 118      38.772  57.872  72.350  0.00  0.00           C  
ATOM   1912  HA  PHE A 118      39.785  57.973  71.960  0.00  0.00           H  
ATOM   1913  CB  PHE A 118      38.961  57.580  73.833  0.00  0.00           C  
ATOM   1914  HB1 PHE A 118      37.999  57.313  74.281  0.00  0.00           H  
ATOM   1915  HB2 PHE A 118      39.250  58.503  74.348  0.00  0.00           H  
ATOM   1916  CG  PHE A 118      39.954  56.486  74.120  0.00  0.00           C  
ATOM   1917  CD1 PHE A 118      39.526  55.280  74.694  0.00  0.00           C  
ATOM   1918  HD1 PHE A 118      38.483  55.172  74.968  0.00  0.00           H  
ATOM   1919  CE1 PHE A 118      40.478  54.290  74.965  0.00  0.00           C  
ATOM   1920  HE1 PHE A 118      40.317  53.281  75.315  0.00  0.00           H  
ATOM   1921  CZ  PHE A 118      41.803  54.411  74.539  0.00  0.00           C  
ATOM   1922  HZ  PHE A 118      42.544  53.667  74.776  0.00  0.00           H  
ATOM   1923  CE2 PHE A 118      42.216  55.571  73.860  0.00  0.00           C  
ATOM   1924  HE2 PHE A 118      43.255  55.738  73.627  0.00  0.00           H  
ATOM   1925  CD2 PHE A 118      41.306  56.625  73.779  0.00  0.00           C  
ATOM   1926  HD2 PHE A 118      41.594  57.557  73.310  0.00  0.00           H  
ATOM   1927  C   PHE A 118      38.086  56.728  71.631  0.00  0.00           C  
ATOM   1928  O   PHE A 118      38.775  56.057  70.863  0.00  0.00           O  
ATOM   1929  N   ASN A 119      36.794  56.497  71.889  0.00  0.00           N  
ATOM   1930  H   ASN A 119      36.274  57.070  72.534  0.00  0.00           H  
ATOM   1931  CA  ASN A 119      36.053  55.436  71.232  0.00  0.00           C  
ATOM   1932  HA  ASN A 119      36.536  55.374  70.250  0.00  0.00           H  
ATOM   1933  CB  ASN A 119      36.196  54.226  72.142  0.00  0.00           C  
ATOM   1934  HB1 ASN A 119      35.327  54.201  72.801  0.00  0.00           H  
ATOM   1935  HB2 ASN A 119      37.113  54.265  72.729  0.00  0.00           H  
ATOM   1936  CG  ASN A 119      36.109  52.976  71.273  0.00  0.00           C  
ATOM   1937  OD1 ASN A 119      37.080  52.716  70.569  0.00  0.00           O  
ATOM   1938  ND2 ASN A 119      35.008  52.217  71.277  0.00  0.00           N  
ATOM   1939 HD21 ASN A 119      34.156  52.565  71.689  0.00  0.00           H  
ATOM   1940 HD22 ASN A 119      35.062  51.246  70.994  0.00  0.00           H  
ATOM   1941  C   ASN A 119      34.640  55.798  70.785  0.00  0.00           C  
ATOM   1942  O   ASN A 119      33.741  55.000  71.067  0.00  0.00           O  
ATOM   1943  N   SER A 120      34.490  57.011  70.261  0.00  0.00           N  
ATOM   1944  H   SER A 120      35.245  57.672  70.338  0.00  0.00           H  
ATOM   1945  CA  SER A 120      33.181  57.564  69.994  0.00  0.00           C  
ATOM   1946  HA  SER A 120      32.581  57.275  70.861  0.00  0.00           H  
ATOM   1947  CB  SER A 120      33.229  59.083  70.026  0.00  0.00           C  
ATOM   1948  HB1 SER A 120      34.242  59.413  69.779  0.00  0.00           H  
ATOM   1949  HB2 SER A 120      33.101  59.403  71.062  0.00  0.00           H  
ATOM   1950  OG  SER A 120      32.224  59.726  69.275  0.00  0.00           O  
ATOM   1951  HG  SER A 120      32.263  60.661  69.483  0.00  0.00           H  
ATOM   1952  C   SER A 120      32.512  56.971  68.755  0.00  0.00           C  
ATOM   1953  O   SER A 120      33.101  56.884  67.680  0.00  0.00           O  
ATOM   1954  N   ARG A 121      31.203  56.715  68.807  0.00  0.00           N  
ATOM   1955  H   ARG A 121      30.722  56.849  69.688  0.00  0.00           H  
ATOM   1956  CA  ARG A 121      30.379  56.351  67.675  0.00  0.00           C  
ATOM   1957  HA  ARG A 121      30.824  55.551  67.086  0.00  0.00           H  
ATOM   1958  CB  ARG A 121      29.012  55.860  68.141  0.00  0.00           C  
ATOM   1959  HB1 ARG A 121      28.473  56.667  68.632  0.00  0.00           H  
ATOM   1960  HB2 ARG A 121      29.132  54.987  68.795  0.00  0.00           H  
ATOM   1961  CG  ARG A 121      28.192  55.143  67.078  0.00  0.00           C  
ATOM   1962  HG1 ARG A 121      28.785  54.278  66.778  0.00  0.00           H  
ATOM   1963  HG2 ARG A 121      28.077  55.720  66.159  0.00  0.00           H  
ATOM   1964  CD  ARG A 121      26.799  54.625  67.447  0.00  0.00           C  
ATOM   1965  HD1 ARG A 121      26.892  54.369  68.498  0.00  0.00           H  
ATOM   1966  HD2 ARG A 121      26.609  53.707  66.889  0.00  0.00           H  
ATOM   1967  NE  ARG A 121      25.788  55.658  67.238  0.00  0.00           N  
ATOM   1968  HE  ARG A 121      26.080  56.510  66.778  0.00  0.00           H  
ATOM   1969  CZ  ARG A 121      24.515  55.664  67.654  0.00  0.00           C  
ATOM   1970  NH1 ARG A 121      24.043  54.676  68.447  0.00  0.00           N1+
ATOM   1971 HH11 ARG A 121      24.639  54.007  68.901  0.00  0.00           H  
ATOM   1972 HH12 ARG A 121      23.032  54.685  68.351  0.00  0.00           H  
ATOM   1973  NH2 ARG A 121      23.591  56.544  67.235  0.00  0.00           N  
ATOM   1974 HH21 ARG A 121      23.949  57.382  66.797  0.00  0.00           H  
ATOM   1975 HH22 ARG A 121      22.677  56.476  67.662  0.00  0.00           H  
ATOM   1976  C   ARG A 121      30.306  57.508  66.687  0.00  0.00           C  
ATOM   1977  O   ARG A 121      30.413  57.314  65.475  0.00  0.00           O  
ATOM   1978  N   THR A 122      30.203  58.759  67.136  0.00  0.00           N  
ATOM   1979  H   THR A 122      30.345  58.890  68.116  0.00  0.00           H  
ATOM   1980  CA  THR A 122      30.085  59.946  66.302  0.00  0.00           C  
ATOM   1981  HA  THR A 122      29.165  59.776  65.733  0.00  0.00           H  
ATOM   1982  CB  THR A 122      29.842  61.198  67.133  0.00  0.00           C  
ATOM   1983  HB  THR A 122      30.765  61.693  67.411  0.00  0.00           H  
ATOM   1984  CG2 THR A 122      29.003  62.201  66.334  0.00  0.00           C  
ATOM   1985 HG21 THR A 122      29.007  63.122  66.910  0.00  0.00           H  
ATOM   1986 HG22 THR A 122      29.506  62.367  65.388  0.00  0.00           H  
ATOM   1987 HG23 THR A 122      27.985  61.849  66.203  0.00  0.00           H  
ATOM   1988  OG1 THR A 122      29.128  60.980  68.336  0.00  0.00           O  
ATOM   1989  HG1 THR A 122      28.329  60.548  68.020  0.00  0.00           H  
ATOM   1990  C   THR A 122      31.366  60.168  65.524  0.00  0.00           C  
ATOM   1991  O   THR A 122      31.390  60.420  64.322  0.00  0.00           O  
ATOM   1992  N   LYS A 123      32.496  60.020  66.219  0.00  0.00           N  
ATOM   1993  H   LYS A 123      32.370  59.808  67.200  0.00  0.00           H  
ATOM   1994  CA  LYS A 123      33.784  59.816  65.580  0.00  0.00           C  
ATOM   1995  HA  LYS A 123      34.000  60.706  64.986  0.00  0.00           H  
ATOM   1996  CB  LYS A 123      34.854  59.785  66.661  0.00  0.00           C  
ATOM   1997  HB1 LYS A 123      35.702  59.410  66.087  0.00  0.00           H  
ATOM   1998  HB2 LYS A 123      34.604  59.006  67.373  0.00  0.00           H  
ATOM   1999  CG  LYS A 123      35.284  61.004  67.478  0.00  0.00           C  
ATOM   2000  HG1 LYS A 123      36.173  60.724  68.038  0.00  0.00           H  
ATOM   2001  HG2 LYS A 123      34.510  61.372  68.148  0.00  0.00           H  
ATOM   2002  CD  LYS A 123      35.594  62.145  66.507  0.00  0.00           C  
ATOM   2003  HD1 LYS A 123      34.751  62.592  65.976  0.00  0.00           H  
ATOM   2004  HD2 LYS A 123      36.360  61.717  65.855  0.00  0.00           H  
ATOM   2005  CE  LYS A 123      36.279  63.196  67.367  0.00  0.00           C  
ATOM   2006  HE1 LYS A 123      37.092  62.780  67.963  0.00  0.00           H  
ATOM   2007  HE2 LYS A 123      35.513  63.675  67.978  0.00  0.00           H  
ATOM   2008  NZ  LYS A 123      36.888  64.225  66.507  0.00  0.00           N1+
ATOM   2009  HZ1 LYS A 123      36.356  64.407  65.664  0.00  0.00           H  
ATOM   2010  HZ2 LYS A 123      36.892  65.076  67.053  0.00  0.00           H  
ATOM   2011  HZ3 LYS A 123      37.799  63.951  66.188  0.00  0.00           H  
ATOM   2012  C   LYS A 123      33.776  58.696  64.544  0.00  0.00           C  
ATOM   2013  O   LYS A 123      34.203  58.949  63.423  0.00  0.00           O  
ATOM   2014  N   ALA A 124      33.303  57.488  64.847  0.00  0.00           N  
ATOM   2015  H   ALA A 124      32.985  57.340  65.795  0.00  0.00           H  
ATOM   2016  CA  ALA A 124      33.200  56.318  63.987  0.00  0.00           C  
ATOM   2017  HA  ALA A 124      34.204  56.017  63.714  0.00  0.00           H  
ATOM   2018  CB  ALA A 124      32.594  55.072  64.631  0.00  0.00           C  
ATOM   2019  HB1 ALA A 124      32.718  54.358  63.815  0.00  0.00           H  
ATOM   2020  HB2 ALA A 124      33.038  54.744  65.569  0.00  0.00           H  
ATOM   2021  HB3 ALA A 124      31.506  55.082  64.745  0.00  0.00           H  
ATOM   2022  C   ALA A 124      32.564  56.707  62.660  0.00  0.00           C  
ATOM   2023  O   ALA A 124      33.079  56.514  61.561  0.00  0.00           O  
ATOM   2024  N   PHE A 125      31.349  57.236  62.776  0.00  0.00           N  
ATOM   2025  H   PHE A 125      30.953  57.364  63.692  0.00  0.00           H  
ATOM   2026  CA  PHE A 125      30.549  57.722  61.665  0.00  0.00           C  
ATOM   2027  HA  PHE A 125      30.285  56.817  61.133  0.00  0.00           H  
ATOM   2028  CB  PHE A 125      29.364  58.428  62.325  0.00  0.00           C  
ATOM   2029  HB1 PHE A 125      29.681  59.433  62.592  0.00  0.00           H  
ATOM   2030  HB2 PHE A 125      29.029  57.881  63.206  0.00  0.00           H  
ATOM   2031  CG  PHE A 125      28.145  58.615  61.452  0.00  0.00           C  
ATOM   2032  CD1 PHE A 125      26.970  59.051  62.062  0.00  0.00           C  
ATOM   2033  HD1 PHE A 125      26.871  59.036  63.141  0.00  0.00           H  
ATOM   2034  CE1 PHE A 125      25.818  59.312  61.303  0.00  0.00           C  
ATOM   2035  HE1 PHE A 125      25.010  59.765  61.856  0.00  0.00           H  
ATOM   2036  CZ  PHE A 125      25.868  59.277  59.901  0.00  0.00           C  
ATOM   2037  HZ  PHE A 125      25.043  59.564  59.260  0.00  0.00           H  
ATOM   2038  CE2 PHE A 125      27.012  58.742  59.315  0.00  0.00           C  
ATOM   2039  HE2 PHE A 125      27.030  58.762  58.232  0.00  0.00           H  
ATOM   2040  CD2 PHE A 125      28.152  58.442  60.061  0.00  0.00           C  
ATOM   2041  HD2 PHE A 125      29.064  58.091  59.599  0.00  0.00           H  
ATOM   2042  C   PHE A 125      31.239  58.697  60.727  0.00  0.00           C  
ATOM   2043  O   PHE A 125      31.471  58.383  59.568  0.00  0.00           O  
ATOM   2044  N   LEU A 126      31.932  59.692  61.284  0.00  0.00           N  
ATOM   2045  H   LEU A 126      31.768  59.804  62.271  0.00  0.00           H  
ATOM   2046  CA  LEU A 126      32.872  60.517  60.542  0.00  0.00           C  
ATOM   2047  HA  LEU A 126      32.362  60.860  59.643  0.00  0.00           H  
ATOM   2048  CB  LEU A 126      33.298  61.757  61.338  0.00  0.00           C  
ATOM   2049  HB1 LEU A 126      34.077  62.308  60.820  0.00  0.00           H  
ATOM   2050  HB2 LEU A 126      33.774  61.397  62.251  0.00  0.00           H  
ATOM   2051  CG  LEU A 126      32.175  62.758  61.575  0.00  0.00           C  
ATOM   2052  HG  LEU A 126      31.248  62.272  61.855  0.00  0.00           H  
ATOM   2053  CD1 LEU A 126      32.507  63.665  62.768  0.00  0.00           C  
ATOM   2054 HD11 LEU A 126      33.393  64.290  62.665  0.00  0.00           H  
ATOM   2055 HD12 LEU A 126      31.688  64.336  63.005  0.00  0.00           H  
ATOM   2056 HD13 LEU A 126      32.727  63.132  63.685  0.00  0.00           H  
ATOM   2057  CD2 LEU A 126      31.846  63.645  60.377  0.00  0.00           C  
ATOM   2058 HD21 LEU A 126      31.277  64.540  60.610  0.00  0.00           H  
ATOM   2059 HD22 LEU A 126      32.759  63.947  59.870  0.00  0.00           H  
ATOM   2060 HD23 LEU A 126      31.228  63.088  59.675  0.00  0.00           H  
ATOM   2061  C   LEU A 126      34.084  59.829  59.917  0.00  0.00           C  
ATOM   2062  O   LEU A 126      34.435  60.089  58.773  0.00  0.00           O  
ATOM   2063  N   LYS A 127      34.632  58.808  60.573  0.00  0.00           N  
ATOM   2064  H   LYS A 127      34.317  58.749  61.533  0.00  0.00           H  
ATOM   2065  CA  LYS A 127      35.794  58.120  60.051  0.00  0.00           C  
ATOM   2066  HA  LYS A 127      36.479  58.855  59.629  0.00  0.00           H  
ATOM   2067  CB  LYS A 127      36.498  57.241  61.091  0.00  0.00           C  
ATOM   2068  HB1 LYS A 127      37.205  56.584  60.570  0.00  0.00           H  
ATOM   2069  HB2 LYS A 127      35.692  56.694  61.585  0.00  0.00           H  
ATOM   2070  CG  LYS A 127      37.243  58.043  62.153  0.00  0.00           C  
ATOM   2071  HG1 LYS A 127      36.619  58.902  62.395  0.00  0.00           H  
ATOM   2072  HG2 LYS A 127      38.177  58.392  61.721  0.00  0.00           H  
ATOM   2073  CD  LYS A 127      37.483  57.241  63.426  0.00  0.00           C  
ATOM   2074  HD1 LYS A 127      38.098  56.394  63.122  0.00  0.00           H  
ATOM   2075  HD2 LYS A 127      36.515  56.956  63.844  0.00  0.00           H  
ATOM   2076  CE  LYS A 127      38.269  57.970  64.516  0.00  0.00           C  
ATOM   2077  HE1 LYS A 127      37.645  58.775  64.909  0.00  0.00           H  
ATOM   2078  HE2 LYS A 127      39.188  58.438  64.163  0.00  0.00           H  
ATOM   2079  NZ  LYS A 127      38.487  57.042  65.632  0.00  0.00           N1+
ATOM   2080  HZ1 LYS A 127      39.093  56.242  65.519  0.00  0.00           H  
ATOM   2081  HZ2 LYS A 127      38.946  57.568  66.357  0.00  0.00           H  
ATOM   2082  HZ3 LYS A 127      37.577  56.744  65.948  0.00  0.00           H  
ATOM   2083  C   LYS A 127      35.359  57.199  58.921  0.00  0.00           C  
ATOM   2084  O   LYS A 127      36.117  57.158  57.947  0.00  0.00           O  
ATOM   2085  N   ILE A 128      34.194  56.571  59.046  0.00  0.00           N  
ATOM   2086  H   ILE A 128      33.702  56.767  59.905  0.00  0.00           H  
ATOM   2087  CA  ILE A 128      33.635  55.634  58.097  0.00  0.00           C  
ATOM   2088  HA  ILE A 128      34.534  55.048  57.905  0.00  0.00           H  
ATOM   2089  CB  ILE A 128      32.514  54.696  58.553  0.00  0.00           C  
ATOM   2090  HB  ILE A 128      31.784  55.285  59.109  0.00  0.00           H  
ATOM   2091  CG2 ILE A 128      31.819  53.851  57.480  0.00  0.00           C  
ATOM   2092 HG21 ILE A 128      32.499  53.103  57.075  0.00  0.00           H  
ATOM   2093 HG22 ILE A 128      30.986  53.286  57.886  0.00  0.00           H  
ATOM   2094 HG23 ILE A 128      31.407  54.505  56.712  0.00  0.00           H  
ATOM   2095  CG1 ILE A 128      33.070  53.629  59.484  0.00  0.00           C  
ATOM   2096 HG11 ILE A 128      33.754  54.000  60.257  0.00  0.00           H  
ATOM   2097 HG12 ILE A 128      33.611  52.894  58.893  0.00  0.00           H  
ATOM   2098  CD  ILE A 128      31.980  52.874  60.242  0.00  0.00           C  
ATOM   2099  HD1 ILE A 128      32.181  51.806  60.359  0.00  0.00           H  
ATOM   2100  HD2 ILE A 128      31.860  53.405  61.189  0.00  0.00           H  
ATOM   2101  HD3 ILE A 128      30.988  53.078  59.824  0.00  0.00           H  
ATOM   2102  C   ILE A 128      33.163  56.293  56.811  0.00  0.00           C  
ATOM   2103  O   ILE A 128      33.507  55.789  55.751  0.00  0.00           O  
ATOM   2104  N   ILE A 129      32.444  57.420  56.888  0.00  0.00           N  
ATOM   2105  H   ILE A 129      32.285  57.774  57.817  0.00  0.00           H  
ATOM   2106  CA  ILE A 129      32.137  58.166  55.682  0.00  0.00           C  
ATOM   2107  HA  ILE A 129      31.746  57.454  54.958  0.00  0.00           H  
ATOM   2108  CB  ILE A 129      31.063  59.246  55.848  0.00  0.00           C  
ATOM   2109  HB  ILE A 129      30.846  59.581  54.837  0.00  0.00           H  
ATOM   2110  CG2 ILE A 129      29.799  58.724  56.525  0.00  0.00           C  
ATOM   2111 HG21 ILE A 129      29.392  57.859  56.010  0.00  0.00           H  
ATOM   2112 HG22 ILE A 129      29.914  58.486  57.579  0.00  0.00           H  
ATOM   2113 HG23 ILE A 129      29.072  59.543  56.526  0.00  0.00           H  
ATOM   2114  CG1 ILE A 129      31.523  60.453  56.660  0.00  0.00           C  
ATOM   2115 HG11 ILE A 129      32.571  60.599  56.367  0.00  0.00           H  
ATOM   2116 HG12 ILE A 129      31.553  60.189  57.719  0.00  0.00           H  
ATOM   2117  CD  ILE A 129      30.883  61.803  56.375  0.00  0.00           C  
ATOM   2118  HD1 ILE A 129      31.105  62.179  55.371  0.00  0.00           H  
ATOM   2119  HD2 ILE A 129      29.829  61.550  56.483  0.00  0.00           H  
ATOM   2120  HD3 ILE A 129      31.285  62.627  56.960  0.00  0.00           H  
ATOM   2121  C   ILE A 129      33.325  58.735  54.931  0.00  0.00           C  
ATOM   2122  O   ILE A 129      33.180  58.869  53.719  0.00  0.00           O  
ATOM   2123  N   ALA A 130      34.430  58.989  55.635  0.00  0.00           N  
ATOM   2124  H   ALA A 130      34.417  59.010  56.648  0.00  0.00           H  
ATOM   2125  CA  ALA A 130      35.632  59.336  54.894  0.00  0.00           C  
ATOM   2126  HA  ALA A 130      35.316  60.073  54.144  0.00  0.00           H  
ATOM   2127  CB  ALA A 130      36.737  59.897  55.783  0.00  0.00           C  
ATOM   2128  HB1 ALA A 130      37.438  60.484  55.201  0.00  0.00           H  
ATOM   2129  HB2 ALA A 130      36.326  60.428  56.650  0.00  0.00           H  
ATOM   2130  HB3 ALA A 130      37.307  59.108  56.283  0.00  0.00           H  
ATOM   2131  C   ALA A 130      36.144  58.134  54.111  0.00  0.00           C  
ATOM   2132  O   ALA A 130      36.337  58.316  52.908  0.00  0.00           O  
ATOM   2133  N   VAL A 131      36.254  56.943  54.700  0.00  0.00           N  
ATOM   2134  H   VAL A 131      35.768  56.857  55.578  0.00  0.00           H  
ATOM   2135  CA  VAL A 131      36.619  55.731  53.992  0.00  0.00           C  
ATOM   2136  HA  VAL A 131      37.636  55.811  53.624  0.00  0.00           H  
ATOM   2137  CB  VAL A 131      36.754  54.510  54.890  0.00  0.00           C  
ATOM   2138  HB  VAL A 131      35.914  54.422  55.584  0.00  0.00           H  
ATOM   2139  CG1 VAL A 131      36.838  53.250  54.031  0.00  0.00           C  
ATOM   2140 HG11 VAL A 131      37.006  52.412  54.714  0.00  0.00           H  
ATOM   2141 HG12 VAL A 131      35.908  53.111  53.470  0.00  0.00           H  
ATOM   2142 HG13 VAL A 131      37.659  53.319  53.322  0.00  0.00           H  
ATOM   2143  CG2 VAL A 131      38.006  54.672  55.761  0.00  0.00           C  
ATOM   2144 HG21 VAL A 131      38.118  55.733  55.952  0.00  0.00           H  
ATOM   2145 HG22 VAL A 131      37.927  54.078  56.676  0.00  0.00           H  
ATOM   2146 HG23 VAL A 131      38.980  54.436  55.341  0.00  0.00           H  
ATOM   2147  C   VAL A 131      35.770  55.470  52.755  0.00  0.00           C  
ATOM   2148  O   VAL A 131      36.268  55.299  51.643  0.00  0.00           O  
ATOM   2149  N   TRP A 132      34.448  55.544  52.838  0.00  0.00           N  
ATOM   2150  H   TRP A 132      34.034  55.704  53.752  0.00  0.00           H  
ATOM   2151  CA  TRP A 132      33.561  55.425  51.697  0.00  0.00           C  
ATOM   2152  HA  TRP A 132      33.825  54.485  51.207  0.00  0.00           H  
ATOM   2153  CB  TRP A 132      32.143  55.177  52.196  0.00  0.00           C  
ATOM   2154  HB1 TRP A 132      31.385  55.433  51.456  0.00  0.00           H  
ATOM   2155  HB2 TRP A 132      31.772  55.818  53.000  0.00  0.00           H  
ATOM   2156  CG  TRP A 132      31.806  53.788  52.644  0.00  0.00           C  
ATOM   2157  CD1 TRP A 132      31.500  53.491  53.928  0.00  0.00           C  
ATOM   2158  HD1 TRP A 132      31.367  54.237  54.692  0.00  0.00           H  
ATOM   2159  NE1 TRP A 132      31.221  52.146  53.999  0.00  0.00           N  
ATOM   2160  HE1 TRP A 132      30.658  51.737  54.730  0.00  0.00           H  
ATOM   2161  CE2 TRP A 132      31.520  51.467  52.839  0.00  0.00           C  
ATOM   2162  CZ2 TRP A 132      31.508  50.112  52.489  0.00  0.00           C  
ATOM   2163  HZ2 TRP A 132      31.148  49.331  53.131  0.00  0.00           H  
ATOM   2164  CH2 TRP A 132      31.756  49.841  51.140  0.00  0.00           C  
ATOM   2165  HH2 TRP A 132      31.833  48.800  50.871  0.00  0.00           H  
ATOM   2166  CZ3 TRP A 132      31.953  50.830  50.168  0.00  0.00           C  
ATOM   2167  HZ3 TRP A 132      32.124  50.549  49.139  0.00  0.00           H  
ATOM   2168  CE3 TRP A 132      32.102  52.155  50.600  0.00  0.00           C  
ATOM   2169  HE3 TRP A 132      32.385  52.862  49.844  0.00  0.00           H  
ATOM   2170  CD2 TRP A 132      31.853  52.515  51.931  0.00  0.00           C  
ATOM   2171  C   TRP A 132      33.695  56.461  50.581  0.00  0.00           C  
ATOM   2172  O   TRP A 132      33.813  56.176  49.391  0.00  0.00           O  
ATOM   2173  N   THR A 133      33.829  57.737  50.960  0.00  0.00           N  
ATOM   2174  H   THR A 133      33.832  57.828  51.966  0.00  0.00           H  
ATOM   2175  CA  THR A 133      34.164  58.806  50.054  0.00  0.00           C  
ATOM   2176  HA  THR A 133      33.361  58.843  49.303  0.00  0.00           H  
ATOM   2177  CB  THR A 133      34.361  60.101  50.830  0.00  0.00           C  
ATOM   2178  HB  THR A 133      35.226  59.961  51.478  0.00  0.00           H  
ATOM   2179  CG2 THR A 133      34.756  61.246  49.903  0.00  0.00           C  
ATOM   2180 HG21 THR A 133      34.164  61.263  48.987  0.00  0.00           H  
ATOM   2181 HG22 THR A 133      34.575  62.210  50.387  0.00  0.00           H  
ATOM   2182 HG23 THR A 133      35.804  61.243  49.610  0.00  0.00           H  
ATOM   2183  OG1 THR A 133      33.181  60.547  51.468  0.00  0.00           O  
ATOM   2184  HG1 THR A 133      32.989  59.993  52.233  0.00  0.00           H  
ATOM   2185  C   THR A 133      35.381  58.422  49.228  0.00  0.00           C  
ATOM   2186  O   THR A 133      35.409  58.505  47.995  0.00  0.00           O  
ATOM   2187  N   ILE A 134      36.491  58.164  49.929  0.00  0.00           N  
ATOM   2188  H   ILE A 134      36.406  58.291  50.931  0.00  0.00           H  
ATOM   2189  CA  ILE A 134      37.813  57.878  49.418  0.00  0.00           C  
ATOM   2190  HA  ILE A 134      38.089  58.684  48.741  0.00  0.00           H  
ATOM   2191  CB  ILE A 134      38.814  57.748  50.567  0.00  0.00           C  
ATOM   2192  HB  ILE A 134      38.387  57.149  51.371  0.00  0.00           H  
ATOM   2193  CG2 ILE A 134      40.016  56.936  50.122  0.00  0.00           C  
ATOM   2194 HG21 ILE A 134      40.227  57.423  49.168  0.00  0.00           H  
ATOM   2195 HG22 ILE A 134      40.893  57.097  50.754  0.00  0.00           H  
ATOM   2196 HG23 ILE A 134      39.850  55.869  49.952  0.00  0.00           H  
ATOM   2197  CG1 ILE A 134      39.305  59.057  51.182  0.00  0.00           C  
ATOM   2198 HG11 ILE A 134      40.150  59.345  50.540  0.00  0.00           H  
ATOM   2199 HG12 ILE A 134      39.774  58.807  52.125  0.00  0.00           H  
ATOM   2200  CD  ILE A 134      38.433  60.294  51.364  0.00  0.00           C  
ATOM   2201  HD1 ILE A 134      38.153  60.732  50.404  0.00  0.00           H  
ATOM   2202  HD2 ILE A 134      37.549  60.030  51.948  0.00  0.00           H  
ATOM   2203  HD3 ILE A 134      38.944  61.071  51.948  0.00  0.00           H  
ATOM   2204  C   ILE A 134      37.704  56.690  48.465  0.00  0.00           C  
ATOM   2205  O   ILE A 134      38.032  56.833  47.285  0.00  0.00           O  
ATOM   2206  N   SER A 135      37.143  55.595  48.976  0.00  0.00           N  
ATOM   2207  H   SER A 135      36.903  55.631  49.949  0.00  0.00           H  
ATOM   2208  CA  SER A 135      36.719  54.466  48.162  0.00  0.00           C  
ATOM   2209  HA  SER A 135      37.669  53.944  48.050  0.00  0.00           H  
ATOM   2210  CB  SER A 135      35.985  53.406  48.968  0.00  0.00           C  
ATOM   2211  HB1 SER A 135      35.812  52.538  48.331  0.00  0.00           H  
ATOM   2212  HB2 SER A 135      34.977  53.789  49.180  0.00  0.00           H  
ATOM   2213  OG  SER A 135      36.592  53.100  50.199  0.00  0.00           O  
ATOM   2214  HG  SER A 135      36.565  53.904  50.730  0.00  0.00           H  
ATOM   2215  C   SER A 135      36.091  54.834  46.836  0.00  0.00           C  
ATOM   2216  O   SER A 135      36.377  54.254  45.785  0.00  0.00           O  
ATOM   2217  N   VAL A 136      35.076  55.702  46.868  0.00  0.00           N  
ATOM   2218  H   VAL A 136      34.753  55.986  47.778  0.00  0.00           H  
ATOM   2219  CA  VAL A 136      34.376  56.013  45.641  0.00  0.00           C  
ATOM   2220  HA  VAL A 136      34.103  55.130  45.058  0.00  0.00           H  
ATOM   2221  CB  VAL A 136      33.082  56.753  45.948  0.00  0.00           C  
ATOM   2222  HB  VAL A 136      33.292  57.445  46.762  0.00  0.00           H  
ATOM   2223  CG1 VAL A 136      32.446  57.440  44.735  0.00  0.00           C  
ATOM   2224 HG11 VAL A 136      33.148  58.260  44.540  0.00  0.00           H  
ATOM   2225 HG12 VAL A 136      32.528  56.862  43.810  0.00  0.00           H  
ATOM   2226 HG13 VAL A 136      31.416  57.746  44.870  0.00  0.00           H  
ATOM   2227  CG2 VAL A 136      32.023  55.760  46.433  0.00  0.00           C  
ATOM   2228 HG21 VAL A 136      32.312  55.124  47.260  0.00  0.00           H  
ATOM   2229 HG22 VAL A 136      31.110  56.276  46.734  0.00  0.00           H  
ATOM   2230 HG23 VAL A 136      31.641  55.120  45.630  0.00  0.00           H  
ATOM   2231  C   VAL A 136      35.238  56.876  44.723  0.00  0.00           C  
ATOM   2232  O   VAL A 136      35.162  56.675  43.510  0.00  0.00           O  
ATOM   2233  N   GLY A 137      36.069  57.763  45.272  0.00  0.00           N  
ATOM   2234  H   GLY A 137      35.923  57.984  46.243  0.00  0.00           H  
ATOM   2235  CA  GLY A 137      36.980  58.630  44.536  0.00  0.00           C  
ATOM   2236  HA1 GLY A 137      37.356  59.332  45.278  0.00  0.00           H  
ATOM   2237  HA2 GLY A 137      36.411  59.242  43.841  0.00  0.00           H  
ATOM   2238  C   GLY A 137      38.124  57.876  43.867  0.00  0.00           C  
ATOM   2239  O   GLY A 137      38.458  58.247  42.742  0.00  0.00           O  
ATOM   2240  N   ILE A 138      38.629  56.790  44.444  0.00  0.00           N  
ATOM   2241  H   ILE A 138      38.397  56.615  45.408  0.00  0.00           H  
ATOM   2242  CA  ILE A 138      39.405  55.780  43.740  0.00  0.00           C  
ATOM   2243  HA  ILE A 138      40.241  56.257  43.221  0.00  0.00           H  
ATOM   2244  CB  ILE A 138      40.016  54.798  44.743  0.00  0.00           C  
ATOM   2245  HB  ILE A 138      39.217  54.447  45.392  0.00  0.00           H  
ATOM   2246  CG2 ILE A 138      40.649  53.639  43.981  0.00  0.00           C  
ATOM   2247 HG21 ILE A 138      41.379  54.066  43.291  0.00  0.00           H  
ATOM   2248 HG22 ILE A 138      41.242  53.016  44.650  0.00  0.00           H  
ATOM   2249 HG23 ILE A 138      39.826  53.081  43.527  0.00  0.00           H  
ATOM   2250  CG1 ILE A 138      41.009  55.365  45.745  0.00  0.00           C  
ATOM   2251 HG11 ILE A 138      40.613  56.264  46.211  0.00  0.00           H  
ATOM   2252 HG12 ILE A 138      41.940  55.624  45.240  0.00  0.00           H  
ATOM   2253  CD  ILE A 138      41.218  54.554  47.024  0.00  0.00           C  
ATOM   2254  HD1 ILE A 138      41.485  53.517  46.828  0.00  0.00           H  
ATOM   2255  HD2 ILE A 138      41.985  54.951  47.680  0.00  0.00           H  
ATOM   2256  HD3 ILE A 138      40.353  54.617  47.685  0.00  0.00           H  
ATOM   2257  C   ILE A 138      38.672  55.099  42.601  0.00  0.00           C  
ATOM   2258  O   ILE A 138      39.180  54.937  41.490  0.00  0.00           O  
ATOM   2259  N   SER A 139      37.411  54.736  42.803  0.00  0.00           N  
ATOM   2260  H   SER A 139      36.873  55.027  43.604  0.00  0.00           H  
ATOM   2261  CA  SER A 139      36.683  54.002  41.785  0.00  0.00           C  
ATOM   2262  HA  SER A 139      37.342  53.205  41.428  0.00  0.00           H  
ATOM   2263  CB  SER A 139      35.430  53.342  42.352  0.00  0.00           C  
ATOM   2264  HB1 SER A 139      35.011  52.745  41.541  0.00  0.00           H  
ATOM   2265  HB2 SER A 139      34.687  54.086  42.643  0.00  0.00           H  
ATOM   2266  OG  SER A 139      35.713  52.609  43.522  0.00  0.00           O  
ATOM   2267  HG  SER A 139      35.927  53.222  44.225  0.00  0.00           H  
ATOM   2268  C   SER A 139      36.189  54.899  40.660  0.00  0.00           C  
ATOM   2269  O   SER A 139      35.671  54.362  39.691  0.00  0.00           O  
ATOM   2270  N   MET A 140      36.197  56.229  40.794  0.00  0.00           N  
ATOM   2271  H   MET A 140      36.406  56.588  41.717  0.00  0.00           H  
ATOM   2272  CA  MET A 140      35.428  57.138  39.966  0.00  0.00           C  
ATOM   2273  HA  MET A 140      34.383  56.869  39.841  0.00  0.00           H  
ATOM   2274  CB  MET A 140      35.400  58.521  40.613  0.00  0.00           C  
ATOM   2275  HB1 MET A 140      36.425  58.780  40.846  0.00  0.00           H  
ATOM   2276  HB2 MET A 140      34.814  58.371  41.523  0.00  0.00           H  
ATOM   2277  CG  MET A 140      34.772  59.728  39.913  0.00  0.00           C  
ATOM   2278  HG1 MET A 140      35.317  59.981  38.995  0.00  0.00           H  
ATOM   2279  HG2 MET A 140      34.872  60.601  40.557  0.00  0.00           H  
ATOM   2280  SD  MET A 140      33.019  59.520  39.552  0.00  0.00           S  
ATOM   2281  CE  MET A 140      32.224  60.367  40.942  0.00  0.00           C  
ATOM   2282  HE1 MET A 140      31.159  60.461  40.725  0.00  0.00           H  
ATOM   2283  HE2 MET A 140      32.348  59.839  41.884  0.00  0.00           H  
ATOM   2284  HE3 MET A 140      32.685  61.347  41.022  0.00  0.00           H  
ATOM   2285  C   MET A 140      36.034  57.226  38.571  0.00  0.00           C  
ATOM   2286  O   MET A 140      35.191  57.319  37.671  0.00  0.00           O  
ATOM   2287  N   PRO A 141      37.338  57.166  38.312  0.00  0.00           N  
ATOM   2288  CD  PRO A 141      38.413  57.589  39.194  0.00  0.00           C  
ATOM   2289  HD1 PRO A 141      38.726  56.803  39.882  0.00  0.00           H  
ATOM   2290  HD2 PRO A 141      38.117  58.459  39.779  0.00  0.00           H  
ATOM   2291  CG  PRO A 141      39.549  58.014  38.280  0.00  0.00           C  
ATOM   2292  HG1 PRO A 141      40.549  57.990  38.720  0.00  0.00           H  
ATOM   2293  HG2 PRO A 141      39.391  58.957  37.753  0.00  0.00           H  
ATOM   2294  CB  PRO A 141      39.399  56.942  37.199  0.00  0.00           C  
ATOM   2295  HB1 PRO A 141      39.805  55.987  37.527  0.00  0.00           H  
ATOM   2296  HB2 PRO A 141      39.916  57.357  36.329  0.00  0.00           H  
ATOM   2297  CA  PRO A 141      37.894  56.985  36.976  0.00  0.00           C  
ATOM   2298  HA  PRO A 141      37.700  57.891  36.411  0.00  0.00           H  
ATOM   2299  C   PRO A 141      37.382  55.791  36.176  0.00  0.00           C  
ATOM   2300  O   PRO A 141      37.492  55.758  34.956  0.00  0.00           O  
ATOM   2301  N   ILE A 142      36.707  54.822  36.801  0.00  0.00           N  
ATOM   2302  H   ILE A 142      36.453  54.920  37.772  0.00  0.00           H  
ATOM   2303  CA  ILE A 142      36.355  53.626  36.069  0.00  0.00           C  
ATOM   2304  HA  ILE A 142      37.222  53.392  35.448  0.00  0.00           H  
ATOM   2305  CB  ILE A 142      36.201  52.436  37.007  0.00  0.00           C  
ATOM   2306  HB  ILE A 142      35.422  52.622  37.755  0.00  0.00           H  
ATOM   2307  CG2 ILE A 142      35.695  51.200  36.268  0.00  0.00           C  
ATOM   2308 HG21 ILE A 142      36.282  50.878  35.404  0.00  0.00           H  
ATOM   2309 HG22 ILE A 142      35.672  50.336  36.927  0.00  0.00           H  
ATOM   2310 HG23 ILE A 142      34.651  51.453  36.056  0.00  0.00           H  
ATOM   2311  CG1 ILE A 142      37.494  52.145  37.760  0.00  0.00           C  
ATOM   2312 HG11 ILE A 142      37.323  51.785  38.772  0.00  0.00           H  
ATOM   2313 HG12 ILE A 142      37.944  53.113  37.959  0.00  0.00           H  
ATOM   2314  CD  ILE A 142      38.534  51.154  37.244  0.00  0.00           C  
ATOM   2315  HD1 ILE A 142      39.362  51.106  37.957  0.00  0.00           H  
ATOM   2316  HD2 ILE A 142      38.130  50.163  37.063  0.00  0.00           H  
ATOM   2317  HD3 ILE A 142      38.882  51.502  36.262  0.00  0.00           H  
ATOM   2318  C   ILE A 142      35.210  53.842  35.088  0.00  0.00           C  
ATOM   2319  O   ILE A 142      35.407  53.471  33.932  0.00  0.00           O  
ATOM   2320  N   PRO A 143      34.043  54.403  35.405  0.00  0.00           N  
ATOM   2321  CD  PRO A 143      33.595  54.616  36.770  0.00  0.00           C  
ATOM   2322  HD1 PRO A 143      34.299  55.138  37.426  0.00  0.00           H  
ATOM   2323  HD2 PRO A 143      33.380  53.649  37.211  0.00  0.00           H  
ATOM   2324  CG  PRO A 143      32.235  55.271  36.547  0.00  0.00           C  
ATOM   2325  HG1 PRO A 143      32.255  56.355  36.396  0.00  0.00           H  
ATOM   2326  HG2 PRO A 143      31.658  55.130  37.459  0.00  0.00           H  
ATOM   2327  CB  PRO A 143      31.668  54.692  35.255  0.00  0.00           C  
ATOM   2328  HB1 PRO A 143      30.876  55.362  34.928  0.00  0.00           H  
ATOM   2329  HB2 PRO A 143      31.289  53.682  35.392  0.00  0.00           H  
ATOM   2330  CA  PRO A 143      32.960  54.583  34.455  0.00  0.00           C  
ATOM   2331  HA  PRO A 143      32.897  53.759  33.737  0.00  0.00           H  
ATOM   2332  C   PRO A 143      33.129  55.802  33.560  0.00  0.00           C  
ATOM   2333  O   PRO A 143      32.788  55.808  32.374  0.00  0.00           O  
ATOM   2334  N   VAL A 144      33.783  56.873  34.030  0.00  0.00           N  
ATOM   2335  H   VAL A 144      34.186  56.768  34.942  0.00  0.00           H  
ATOM   2336  CA  VAL A 144      33.769  58.169  33.398  0.00  0.00           C  
ATOM   2337  HA  VAL A 144      32.790  58.243  32.922  0.00  0.00           H  
ATOM   2338  CB  VAL A 144      34.121  59.351  34.302  0.00  0.00           C  
ATOM   2339  HB  VAL A 144      34.024  60.242  33.693  0.00  0.00           H  
ATOM   2340  CG1 VAL A 144      33.138  59.533  35.451  0.00  0.00           C  
ATOM   2341 HG11 VAL A 144      32.181  59.844  35.052  0.00  0.00           H  
ATOM   2342 HG12 VAL A 144      33.006  58.658  36.091  0.00  0.00           H  
ATOM   2343 HG13 VAL A 144      33.539  60.203  36.217  0.00  0.00           H  
ATOM   2344  CG2 VAL A 144      35.484  59.318  34.988  0.00  0.00           C  
ATOM   2345 HG21 VAL A 144      36.350  59.534  34.370  0.00  0.00           H  
ATOM   2346 HG22 VAL A 144      35.538  60.010  35.826  0.00  0.00           H  
ATOM   2347 HG23 VAL A 144      35.674  58.344  35.440  0.00  0.00           H  
ATOM   2348  C   VAL A 144      34.721  58.170  32.205  0.00  0.00           C  
ATOM   2349  O   VAL A 144      34.483  58.857  31.224  0.00  0.00           O  
ATOM   2350  N   PHE A 145      35.657  57.218  32.127  0.00  0.00           N  
ATOM   2351  H   PHE A 145      35.835  56.590  32.895  0.00  0.00           H  
ATOM   2352  CA  PHE A 145      36.329  56.978  30.862  0.00  0.00           C  
ATOM   2353  HA  PHE A 145      36.057  57.792  30.182  0.00  0.00           H  
ATOM   2354  CB  PHE A 145      37.833  57.095  31.098  0.00  0.00           C  
ATOM   2355  HB1 PHE A 145      38.314  57.194  30.127  0.00  0.00           H  
ATOM   2356  HB2 PHE A 145      38.164  56.144  31.504  0.00  0.00           H  
ATOM   2357  CG  PHE A 145      38.249  58.347  31.831  0.00  0.00           C  
ATOM   2358  CD1 PHE A 145      38.706  58.291  33.149  0.00  0.00           C  
ATOM   2359  HD1 PHE A 145      38.998  57.303  33.476  0.00  0.00           H  
ATOM   2360  CE1 PHE A 145      38.948  59.474  33.862  0.00  0.00           C  
ATOM   2361  HE1 PHE A 145      39.464  59.471  34.805  0.00  0.00           H  
ATOM   2362  CZ  PHE A 145      38.689  60.725  33.278  0.00  0.00           C  
ATOM   2363  HZ  PHE A 145      38.874  61.551  33.947  0.00  0.00           H  
ATOM   2364  CE2 PHE A 145      38.351  60.784  31.919  0.00  0.00           C  
ATOM   2365  HE2 PHE A 145      38.231  61.763  31.480  0.00  0.00           H  
ATOM   2366  CD2 PHE A 145      38.021  59.597  31.242  0.00  0.00           C  
ATOM   2367  HD2 PHE A 145      37.740  59.686  30.209  0.00  0.00           H  
ATOM   2368  C   PHE A 145      35.900  55.687  30.188  0.00  0.00           C  
ATOM   2369  O   PHE A 145      35.654  55.717  28.988  0.00  0.00           O  
ATOM   2370  N   GLY A 146      35.608  54.658  30.982  0.00  0.00           N  
ATOM   2371  H   GLY A 146      35.626  54.888  31.961  0.00  0.00           H  
ATOM   2372  CA  GLY A 146      35.198  53.341  30.543  0.00  0.00           C  
ATOM   2373  HA1 GLY A 146      35.209  52.790  31.484  0.00  0.00           H  
ATOM   2374  HA2 GLY A 146      35.995  53.072  29.838  0.00  0.00           H  
ATOM   2375  C   GLY A 146      33.843  53.202  29.856  0.00  0.00           C  
ATOM   2376  O   GLY A 146      33.609  52.250  29.127  0.00  0.00           O  
ATOM   2377  N   LEU A 147      33.001  54.227  30.011  0.00  0.00           N  
ATOM   2378  H   LEU A 147      33.398  54.879  30.676  0.00  0.00           H  
ATOM   2379  CA  LEU A 147      31.758  54.503  29.319  0.00  0.00           C  
ATOM   2380  HA  LEU A 147      31.313  53.546  29.039  0.00  0.00           H  
ATOM   2381  CB  LEU A 147      30.679  55.117  30.200  0.00  0.00           C  
ATOM   2382  HB1 LEU A 147      29.807  55.387  29.592  0.00  0.00           H  
ATOM   2383  HB2 LEU A 147      31.135  56.053  30.522  0.00  0.00           H  
ATOM   2384  CG  LEU A 147      30.181  54.304  31.385  0.00  0.00           C  
ATOM   2385  HG  LEU A 147      31.031  53.967  31.978  0.00  0.00           H  
ATOM   2386  CD1 LEU A 147      29.243  55.131  32.253  0.00  0.00           C  
ATOM   2387 HD11 LEU A 147      28.459  55.477  31.569  0.00  0.00           H  
ATOM   2388 HD12 LEU A 147      28.995  54.569  33.149  0.00  0.00           H  
ATOM   2389 HD13 LEU A 147      29.839  56.010  32.507  0.00  0.00           H  
ATOM   2390  CD2 LEU A 147      29.403  53.072  30.924  0.00  0.00           C  
ATOM   2391 HD21 LEU A 147      28.928  52.546  31.750  0.00  0.00           H  
ATOM   2392 HD22 LEU A 147      28.619  53.288  30.199  0.00  0.00           H  
ATOM   2393 HD23 LEU A 147      30.135  52.391  30.488  0.00  0.00           H  
ATOM   2394  C   LEU A 147      31.897  55.241  27.998  0.00  0.00           C  
ATOM   2395  O   LEU A 147      31.151  55.099  27.034  0.00  0.00           O  
ATOM   2396  N   GLN A 148      32.972  56.033  27.991  0.00  0.00           N  
ATOM   2397  H   GLN A 148      33.545  56.230  28.804  0.00  0.00           H  
ATOM   2398  CA  GLN A 148      33.379  56.831  26.851  0.00  0.00           C  
ATOM   2399  HA  GLN A 148      32.475  57.141  26.319  0.00  0.00           H  
ATOM   2400  CB  GLN A 148      34.231  58.052  27.172  0.00  0.00           C  
ATOM   2401  HB1 GLN A 148      34.643  58.344  26.212  0.00  0.00           H  
ATOM   2402  HB2 GLN A 148      35.057  57.625  27.751  0.00  0.00           H  
ATOM   2403  CG  GLN A 148      33.543  59.236  27.853  0.00  0.00           C  
ATOM   2404  HG1 GLN A 148      33.312  58.860  28.846  0.00  0.00           H  
ATOM   2405  HG2 GLN A 148      32.606  59.537  27.397  0.00  0.00           H  
ATOM   2406  CD  GLN A 148      34.459  60.446  27.974  0.00  0.00           C  
ATOM   2407  OE1 GLN A 148      34.668  61.213  27.032  0.00  0.00           O  
ATOM   2408  NE2 GLN A 148      35.144  60.559  29.111  0.00  0.00           N  
ATOM   2409 HE21 GLN A 148      34.994  59.844  29.799  0.00  0.00           H  
ATOM   2410 HE22 GLN A 148      35.985  61.116  29.060  0.00  0.00           H  
ATOM   2411  C   GLN A 148      34.106  56.002  25.793  0.00  0.00           C  
ATOM   2412  O   GLN A 148      33.938  56.097  24.588  0.00  0.00           O  
ATOM   2413  N   ASP A 149      34.889  55.087  26.371  0.00  0.00           N  
ATOM   2414  H   ASP A 149      34.999  55.221  27.366  0.00  0.00           H  
ATOM   2415  CA  ASP A 149      35.809  54.188  25.703  0.00  0.00           C  
ATOM   2416  HA  ASP A 149      35.295  53.868  24.787  0.00  0.00           H  
ATOM   2417  CB  ASP A 149      37.099  54.873  25.285  0.00  0.00           C  
ATOM   2418  HB1 ASP A 149      37.547  55.196  26.229  0.00  0.00           H  
ATOM   2419  HB2 ASP A 149      36.923  55.750  24.662  0.00  0.00           H  
ATOM   2420  CG  ASP A 149      38.117  53.978  24.583  0.00  0.00           C  
ATOM   2421  OD1 ASP A 149      37.962  52.749  24.403  0.00  0.00           O  
ATOM   2422  OD2 ASP A 149      39.234  54.500  24.398  0.00  0.00           O1-
ATOM   2423  C   ASP A 149      36.066  52.884  26.448  0.00  0.00           C  
ATOM   2424  O   ASP A 149      36.658  52.964  27.516  0.00  0.00           O  
ATOM   2425  N   ASP A 150      35.563  51.764  25.914  0.00  0.00           N  
ATOM   2426  H   ASP A 150      35.224  51.795  24.960  0.00  0.00           H  
ATOM   2427  CA  ASP A 150      35.491  50.522  26.652  0.00  0.00           C  
ATOM   2428  HA  ASP A 150      35.400  50.727  27.714  0.00  0.00           H  
ATOM   2429  CB  ASP A 150      34.299  49.666  26.202  0.00  0.00           C  
ATOM   2430  HB1 ASP A 150      33.396  50.149  26.555  0.00  0.00           H  
ATOM   2431  HB2 ASP A 150      34.364  48.768  26.815  0.00  0.00           H  
ATOM   2432  CG  ASP A 150      34.154  49.395  24.712  0.00  0.00           C  
ATOM   2433  OD1 ASP A 150      33.396  48.490  24.328  0.00  0.00           O  
ATOM   2434  OD2 ASP A 150      34.877  50.045  23.921  0.00  0.00           O1-
ATOM   2435  C   ASP A 150      36.754  49.700  26.491  0.00  0.00           C  
ATOM   2436  O   ASP A 150      36.892  48.637  27.085  0.00  0.00           O  
ATOM   2437  N   SER A 151      37.730  50.133  25.682  0.00  0.00           N  
ATOM   2438  H   SER A 151      37.602  51.042  25.260  0.00  0.00           H  
ATOM   2439  CA  SER A 151      39.021  49.488  25.608  0.00  0.00           C  
ATOM   2440  HA  SER A 151      38.914  48.470  25.236  0.00  0.00           H  
ATOM   2441  CB  SER A 151      39.893  50.104  24.528  0.00  0.00           C  
ATOM   2442  HB1 SER A 151      39.533  49.957  23.509  0.00  0.00           H  
ATOM   2443  HB2 SER A 151      40.822  49.522  24.513  0.00  0.00           H  
ATOM   2444  OG  SER A 151      40.244  51.450  24.743  0.00  0.00           O  
ATOM   2445  HG  SER A 151      39.425  51.945  24.736  0.00  0.00           H  
ATOM   2446  C   SER A 151      39.868  49.337  26.872  0.00  0.00           C  
ATOM   2447  O   SER A 151      40.853  48.611  26.888  0.00  0.00           O  
ATOM   2448  N   LYS A 152      39.393  49.939  27.962  0.00  0.00           N  
ATOM   2449  H   LYS A 152      38.537  50.401  27.683  0.00  0.00           H  
ATOM   2450  CA  LYS A 152      39.938  50.046  29.308  0.00  0.00           C  
ATOM   2451  HA  LYS A 152      41.015  49.876  29.251  0.00  0.00           H  
ATOM   2452  CB  LYS A 152      39.680  51.477  29.781  0.00  0.00           C  
ATOM   2453  HB1 LYS A 152      40.312  51.730  30.626  0.00  0.00           H  
ATOM   2454  HB2 LYS A 152      38.621  51.581  30.054  0.00  0.00           H  
ATOM   2455  CG  LYS A 152      40.017  52.548  28.743  0.00  0.00           C  
ATOM   2456  HG1 LYS A 152      39.541  52.368  27.785  0.00  0.00           H  
ATOM   2457  HG2 LYS A 152      41.105  52.548  28.690  0.00  0.00           H  
ATOM   2458  CD  LYS A 152      39.692  53.942  29.286  0.00  0.00           C  
ATOM   2459  HD1 LYS A 152      40.218  54.180  30.213  0.00  0.00           H  
ATOM   2460  HD2 LYS A 152      38.615  53.900  29.381  0.00  0.00           H  
ATOM   2461  CE  LYS A 152      39.998  55.035  28.262  0.00  0.00           C  
ATOM   2462  HE1 LYS A 152      39.490  55.903  28.658  0.00  0.00           H  
ATOM   2463  HE2 LYS A 152      39.336  54.925  27.404  0.00  0.00           H  
ATOM   2464  NZ  LYS A 152      41.434  55.187  27.968  0.00  0.00           N1+
ATOM   2465  HZ1 LYS A 152      41.757  54.394  27.439  0.00  0.00           H  
ATOM   2466  HZ2 LYS A 152      41.549  56.110  27.559  0.00  0.00           H  
ATOM   2467  HZ3 LYS A 152      42.079  55.380  28.722  0.00  0.00           H  
ATOM   2468  C   LYS A 152      39.343  49.034  30.270  0.00  0.00           C  
ATOM   2469  O   LYS A 152      39.881  48.827  31.358  0.00  0.00           O  
ATOM   2470  N   VAL A 153      38.199  48.444  29.944  0.00  0.00           N  
ATOM   2471  H   VAL A 153      37.797  48.769  29.063  0.00  0.00           H  
ATOM   2472  CA  VAL A 153      37.261  47.610  30.675  0.00  0.00           C  
ATOM   2473  HA  VAL A 153      37.718  47.301  31.606  0.00  0.00           H  
ATOM   2474  CB  VAL A 153      35.998  48.324  31.140  0.00  0.00           C  
ATOM   2475  HB  VAL A 153      35.328  47.598  31.595  0.00  0.00           H  
ATOM   2476  CG1 VAL A 153      36.326  49.426  32.141  0.00  0.00           C  
ATOM   2477 HG11 VAL A 153      36.957  50.195  31.689  0.00  0.00           H  
ATOM   2478 HG12 VAL A 153      35.345  49.805  32.428  0.00  0.00           H  
ATOM   2479 HG13 VAL A 153      36.793  48.997  33.021  0.00  0.00           H  
ATOM   2480  CG2 VAL A 153      35.087  48.926  30.070  0.00  0.00           C  
ATOM   2481 HG21 VAL A 153      34.116  49.202  30.491  0.00  0.00           H  
ATOM   2482 HG22 VAL A 153      35.591  49.775  29.618  0.00  0.00           H  
ATOM   2483 HG23 VAL A 153      34.747  48.160  29.385  0.00  0.00           H  
ATOM   2484  C   VAL A 153      36.772  46.332  30.000  0.00  0.00           C  
ATOM   2485  O   VAL A 153      36.518  45.323  30.648  0.00  0.00           O  
ATOM   2486  N   PHE A 154      36.596  46.329  28.680  0.00  0.00           N  
ATOM   2487  H   PHE A 154      36.823  47.177  28.178  0.00  0.00           H  
ATOM   2488  CA  PHE A 154      36.125  45.141  27.998  0.00  0.00           C  
ATOM   2489  HA  PHE A 154      36.273  44.305  28.677  0.00  0.00           H  
ATOM   2490  CB  PHE A 154      34.659  45.415  27.642  0.00  0.00           C  
ATOM   2491  HB1 PHE A 154      34.697  46.238  26.934  0.00  0.00           H  
ATOM   2492  HB2 PHE A 154      34.151  45.700  28.560  0.00  0.00           H  
ATOM   2493  CG  PHE A 154      33.994  44.249  26.967  0.00  0.00           C  
ATOM   2494  CD1 PHE A 154      34.021  44.064  25.579  0.00  0.00           C  
ATOM   2495  HD1 PHE A 154      34.551  44.793  24.987  0.00  0.00           H  
ATOM   2496  CE1 PHE A 154      33.241  43.127  24.896  0.00  0.00           C  
ATOM   2497  HE1 PHE A 154      33.173  43.092  23.817  0.00  0.00           H  
ATOM   2498  CZ  PHE A 154      32.588  42.181  25.698  0.00  0.00           C  
ATOM   2499  HZ  PHE A 154      31.970  41.470  25.167  0.00  0.00           H  
ATOM   2500  CE2 PHE A 154      32.639  42.200  27.098  0.00  0.00           C  
ATOM   2501  HE2 PHE A 154      32.128  41.460  27.692  0.00  0.00           H  
ATOM   2502  CD2 PHE A 154      33.319  43.266  27.703  0.00  0.00           C  
ATOM   2503  HD2 PHE A 154      33.243  43.290  28.786  0.00  0.00           H  
ATOM   2504  C   PHE A 154      36.933  44.842  26.747  0.00  0.00           C  
ATOM   2505  O   PHE A 154      37.303  45.735  25.976  0.00  0.00           O  
ATOM   2506  N   LYS A 155      37.180  43.547  26.566  0.00  0.00           N  
ATOM   2507  H   LYS A 155      36.862  43.000  27.358  0.00  0.00           H  
ATOM   2508  CA  LYS A 155      37.949  42.783  25.599  0.00  0.00           C  
ATOM   2509  HA  LYS A 155      38.127  43.331  24.679  0.00  0.00           H  
ATOM   2510  CB  LYS A 155      39.292  42.362  26.186  0.00  0.00           C  
ATOM   2511  HB1 LYS A 155      39.650  41.477  25.653  0.00  0.00           H  
ATOM   2512  HB2 LYS A 155      39.120  42.033  27.209  0.00  0.00           H  
ATOM   2513  CG  LYS A 155      40.366  43.431  26.343  0.00  0.00           C  
ATOM   2514  HG1 LYS A 155      41.267  42.839  26.486  0.00  0.00           H  
ATOM   2515  HG2 LYS A 155      40.253  44.104  27.192  0.00  0.00           H  
ATOM   2516  CD  LYS A 155      40.531  44.336  25.120  0.00  0.00           C  
ATOM   2517  HD1 LYS A 155      39.769  45.111  25.013  0.00  0.00           H  
ATOM   2518  HD2 LYS A 155      40.514  43.724  24.219  0.00  0.00           H  
ATOM   2519  CE  LYS A 155      41.849  45.101  25.216  0.00  0.00           C  
ATOM   2520  HE1 LYS A 155      41.641  45.789  26.038  0.00  0.00           H  
ATOM   2521  HE2 LYS A 155      42.008  45.649  24.294  0.00  0.00           H  
ATOM   2522  NZ  LYS A 155      43.079  44.314  25.436  0.00  0.00           N1+
ATOM   2523  HZ1 LYS A 155      43.264  43.939  24.521  0.00  0.00           H  
ATOM   2524  HZ2 LYS A 155      43.853  44.868  25.770  0.00  0.00           H  
ATOM   2525  HZ3 LYS A 155      43.072  43.668  26.211  0.00  0.00           H  
ATOM   2526  C   LYS A 155      37.100  41.604  25.155  0.00  0.00           C  
ATOM   2527  O   LYS A 155      37.239  40.464  25.597  0.00  0.00           O  
ATOM   2528  N   GLU A 156      36.257  41.900  24.157  0.00  0.00           N  
ATOM   2529  H   GLU A 156      36.199  42.880  23.941  0.00  0.00           H  
ATOM   2530  CA  GLU A 156      35.685  41.046  23.135  0.00  0.00           C  
ATOM   2531  HA  GLU A 156      35.051  41.613  22.450  0.00  0.00           H  
ATOM   2532  CB  GLU A 156      36.737  40.321  22.299  0.00  0.00           C  
ATOM   2533  HB1 GLU A 156      36.233  39.850  21.455  0.00  0.00           H  
ATOM   2534  HB2 GLU A 156      37.332  39.620  22.875  0.00  0.00           H  
ATOM   2535  CG  GLU A 156      37.734  41.321  21.711  0.00  0.00           C  
ATOM   2536  HG1 GLU A 156      38.434  40.715  21.138  0.00  0.00           H  
ATOM   2537  HG2 GLU A 156      38.288  41.962  22.402  0.00  0.00           H  
ATOM   2538  CD  GLU A 156      37.201  42.269  20.660  0.00  0.00           C  
ATOM   2539  OE1 GLU A 156      37.359  41.961  19.457  0.00  0.00           O  
ATOM   2540  OE2 GLU A 156      36.554  43.296  20.981  0.00  0.00           O1-
ATOM   2541  C   GLU A 156      34.684  40.010  23.621  0.00  0.00           C  
ATOM   2542  O   GLU A 156      34.037  39.254  22.891  0.00  0.00           O  
ATOM   2543  N   GLY A 157      34.441  39.989  24.939  0.00  0.00           N  
ATOM   2544  H   GLY A 157      34.930  40.668  25.497  0.00  0.00           H  
ATOM   2545  CA  GLY A 157      33.736  38.949  25.649  0.00  0.00           C  
ATOM   2546  HA1 GLY A 157      34.211  38.033  25.309  0.00  0.00           H  
ATOM   2547  HA2 GLY A 157      32.661  39.042  25.491  0.00  0.00           H  
ATOM   2548  C   GLY A 157      34.054  39.079  27.138  0.00  0.00           C  
ATOM   2549  O   GLY A 157      33.110  39.176  27.917  0.00  0.00           O  
ATOM   2550  N   SER A 158      35.331  39.098  27.524  0.00  0.00           N  
ATOM   2551  H   SER A 158      35.991  39.069  26.767  0.00  0.00           H  
ATOM   2552  CA  SER A 158      35.790  39.201  28.895  0.00  0.00           C  
ATOM   2553  HA  SER A 158      35.026  38.757  29.540  0.00  0.00           H  
ATOM   2554  CB  SER A 158      36.914  38.247  29.308  0.00  0.00           C  
ATOM   2555  HB1 SER A 158      37.288  38.665  30.241  0.00  0.00           H  
ATOM   2556  HB2 SER A 158      37.641  38.336  28.503  0.00  0.00           H  
ATOM   2557  OG  SER A 158      36.452  36.931  29.450  0.00  0.00           O  
ATOM   2558  HG  SER A 158      36.175  36.626  28.587  0.00  0.00           H  
ATOM   2559  C   SER A 158      36.000  40.620  29.422  0.00  0.00           C  
ATOM   2560  O   SER A 158      36.368  41.513  28.661  0.00  0.00           O  
ATOM   2561  N   CYS A 159      35.658  40.818  30.693  0.00  0.00           N  
ATOM   2562  H   CYS A 159      35.463  39.998  31.251  0.00  0.00           H  
ATOM   2563  CA  CYS A 159      35.612  42.059  31.446  0.00  0.00           C  
ATOM   2564  HA  CYS A 159      35.847  42.820  30.702  0.00  0.00           H  
ATOM   2565  CB  CYS A 159      34.243  42.357  32.062  0.00  0.00           C  
ATOM   2566  HB1 CYS A 159      34.075  41.632  32.848  0.00  0.00           H  
ATOM   2567  HB2 CYS A 159      33.476  42.272  31.296  0.00  0.00           H  
ATOM   2568  SG  CYS A 159      33.928  44.019  32.720  0.00  0.00           S  
ATOM   2569  C   CYS A 159      36.753  42.115  32.450  0.00  0.00           C  
ATOM   2570  O   CYS A 159      36.927  41.283  33.337  0.00  0.00           O  
ATOM   2571  N   LEU A 160      37.590  43.136  32.260  0.00  0.00           N  
ATOM   2572  H   LEU A 160      37.388  43.873  31.611  0.00  0.00           H  
ATOM   2573  CA  LEU A 160      38.865  43.189  32.961  0.00  0.00           C  
ATOM   2574  HA  LEU A 160      38.735  42.976  34.023  0.00  0.00           H  
ATOM   2575  CB  LEU A 160      39.799  42.085  32.477  0.00  0.00           C  
ATOM   2576  HB1 LEU A 160      39.387  41.079  32.458  0.00  0.00           H  
ATOM   2577  HB2 LEU A 160      40.615  42.056  33.208  0.00  0.00           H  
ATOM   2578  CG  LEU A 160      40.522  42.244  31.143  0.00  0.00           C  
ATOM   2579  HG  LEU A 160      41.064  43.191  31.094  0.00  0.00           H  
ATOM   2580  CD1 LEU A 160      41.470  41.073  30.904  0.00  0.00           C  
ATOM   2581 HD11 LEU A 160      42.462  41.342  31.273  0.00  0.00           H  
ATOM   2582 HD12 LEU A 160      41.121  40.252  31.526  0.00  0.00           H  
ATOM   2583 HD13 LEU A 160      41.515  40.730  29.873  0.00  0.00           H  
ATOM   2584  CD2 LEU A 160      39.449  42.216  30.051  0.00  0.00           C  
ATOM   2585 HD21 LEU A 160      38.698  43.007  30.067  0.00  0.00           H  
ATOM   2586 HD22 LEU A 160      39.814  42.512  29.071  0.00  0.00           H  
ATOM   2587 HD23 LEU A 160      38.957  41.258  29.925  0.00  0.00           H  
ATOM   2588  C   LEU A 160      39.417  44.599  32.806  0.00  0.00           C  
ATOM   2589  O   LEU A 160      39.181  45.265  31.805  0.00  0.00           O  
ATOM   2590  N   LEU A 161      40.309  44.963  33.727  0.00  0.00           N  
ATOM   2591  H   LEU A 161      40.498  44.314  34.476  0.00  0.00           H  
ATOM   2592  CA  LEU A 161      40.981  46.252  33.765  0.00  0.00           C  
ATOM   2593  HA  LEU A 161      40.261  47.024  33.533  0.00  0.00           H  
ATOM   2594  CB  LEU A 161      41.611  46.363  35.155  0.00  0.00           C  
ATOM   2595  HB1 LEU A 161      42.258  47.233  35.114  0.00  0.00           H  
ATOM   2596  HB2 LEU A 161      42.238  45.514  35.421  0.00  0.00           H  
ATOM   2597  CG  LEU A 161      40.701  46.468  36.378  0.00  0.00           C  
ATOM   2598  HG  LEU A 161      40.000  45.633  36.339  0.00  0.00           H  
ATOM   2599  CD1 LEU A 161      41.486  46.401  37.683  0.00  0.00           C  
ATOM   2600 HD11 LEU A 161      40.805  46.349  38.527  0.00  0.00           H  
ATOM   2601 HD12 LEU A 161      42.176  45.562  37.767  0.00  0.00           H  
ATOM   2602 HD13 LEU A 161      41.940  47.404  37.689  0.00  0.00           H  
ATOM   2603  CD2 LEU A 161      39.833  47.719  36.367  0.00  0.00           C  
ATOM   2604 HD21 LEU A 161      39.277  47.787  37.305  0.00  0.00           H  
ATOM   2605 HD22 LEU A 161      40.528  48.547  36.273  0.00  0.00           H  
ATOM   2606 HD23 LEU A 161      39.012  47.727  35.654  0.00  0.00           H  
ATOM   2607  C   LEU A 161      42.075  46.160  32.708  0.00  0.00           C  
ATOM   2608  O   LEU A 161      43.083  45.469  32.899  0.00  0.00           O  
ATOM   2609  N   ALA A 162      41.807  46.881  31.621  0.00  0.00           N  
ATOM   2610  H   ALA A 162      41.004  47.495  31.627  0.00  0.00           H  
ATOM   2611  CA  ALA A 162      42.568  46.705  30.402  0.00  0.00           C  
ATOM   2612  HA  ALA A 162      43.121  45.792  30.604  0.00  0.00           H  
ATOM   2613  CB  ALA A 162      41.586  46.249  29.322  0.00  0.00           C  
ATOM   2614  HB1 ALA A 162      42.102  46.044  28.386  0.00  0.00           H  
ATOM   2615  HB2 ALA A 162      41.148  45.281  29.583  0.00  0.00           H  
ATOM   2616  HB3 ALA A 162      40.844  47.023  29.157  0.00  0.00           H  
ATOM   2617  C   ALA A 162      43.412  47.891  29.941  0.00  0.00           C  
ATOM   2618  O   ALA A 162      44.171  47.760  28.986  0.00  0.00           O  
ATOM   2619  N   ASP A 163      43.267  49.103  30.494  0.00  0.00           N  
ATOM   2620  H   ASP A 163      42.718  49.052  31.342  0.00  0.00           H  
ATOM   2621  CA  ASP A 163      44.237  50.127  30.185  0.00  0.00           C  
ATOM   2622  HA  ASP A 163      44.553  50.017  29.143  0.00  0.00           H  
ATOM   2623  CB  ASP A 163      43.705  51.520  30.459  0.00  0.00           C  
ATOM   2624  HB1 ASP A 163      43.721  51.789  31.520  0.00  0.00           H  
ATOM   2625  HB2 ASP A 163      42.623  51.484  30.288  0.00  0.00           H  
ATOM   2626  CG  ASP A 163      44.347  52.666  29.687  0.00  0.00           C  
ATOM   2627  OD1 ASP A 163      45.171  53.402  30.265  0.00  0.00           O  
ATOM   2628  OD2 ASP A 163      43.980  52.934  28.518  0.00  0.00           O1-
ATOM   2629  C   ASP A 163      45.454  50.040  31.099  0.00  0.00           C  
ATOM   2630  O   ASP A 163      45.312  49.855  32.301  0.00  0.00           O  
ATOM   2631  N   ASP A 164      46.603  50.495  30.594  0.00  0.00           N  
ATOM   2632  H   ASP A 164      46.680  50.530  29.582  0.00  0.00           H  
ATOM   2633  CA  ASP A 164      47.808  50.641  31.375  0.00  0.00           C  
ATOM   2634  HA  ASP A 164      48.050  49.608  31.623  0.00  0.00           H  
ATOM   2635  CB  ASP A 164      48.951  51.174  30.525  0.00  0.00           C  
ATOM   2636  HB1 ASP A 164      49.866  51.023  31.110  0.00  0.00           H  
ATOM   2637  HB2 ASP A 164      48.761  52.242  30.399  0.00  0.00           H  
ATOM   2638  CG  ASP A 164      49.116  50.418  29.227  0.00  0.00           C  
ATOM   2639  OD1 ASP A 164      48.195  50.414  28.385  0.00  0.00           O  
ATOM   2640  OD2 ASP A 164      50.219  49.889  28.930  0.00  0.00           O1-
ATOM   2641  C   ASP A 164      47.636  51.419  32.671  0.00  0.00           C  
ATOM   2642  O   ASP A 164      48.297  51.175  33.679  0.00  0.00           O  
ATOM   2643  N   ASN A 165      46.643  52.314  32.768  0.00  0.00           N  
ATOM   2644  H   ASN A 165      46.003  52.272  31.986  0.00  0.00           H  
ATOM   2645  CA  ASN A 165      46.262  53.109  33.916  0.00  0.00           C  
ATOM   2646  HA  ASN A 165      47.143  53.168  34.549  0.00  0.00           H  
ATOM   2647  CB  ASN A 165      45.794  54.509  33.541  0.00  0.00           C  
ATOM   2648  HB1 ASN A 165      45.690  55.070  34.472  0.00  0.00           H  
ATOM   2649  HB2 ASN A 165      44.925  54.329  32.910  0.00  0.00           H  
ATOM   2650  CG  ASN A 165      46.802  55.273  32.678  0.00  0.00           C  
ATOM   2651  OD1 ASN A 165      47.985  54.962  32.772  0.00  0.00           O  
ATOM   2652  ND2 ASN A 165      46.414  56.354  32.010  0.00  0.00           N  
ATOM   2653 HD21 ASN A 165      45.476  56.724  32.103  0.00  0.00           H  
ATOM   2654 HD22 ASN A 165      47.120  56.839  31.478  0.00  0.00           H  
ATOM   2655  C   ASN A 165      45.185  52.401  34.736  0.00  0.00           C  
ATOM   2656  O   ASN A 165      45.286  52.420  35.963  0.00  0.00           O  
ATOM   2657  N   PHE A 166      44.237  51.693  34.117  0.00  0.00           N  
ATOM   2658  H   PHE A 166      44.206  51.625  33.106  0.00  0.00           H  
ATOM   2659  CA  PHE A 166      43.161  51.039  34.827  0.00  0.00           C  
ATOM   2660  HA  PHE A 166      42.747  51.743  35.551  0.00  0.00           H  
ATOM   2661  CB  PHE A 166      42.079  50.649  33.822  0.00  0.00           C  
ATOM   2662  HB1 PHE A 166      41.593  49.789  34.277  0.00  0.00           H  
ATOM   2663  HB2 PHE A 166      42.652  50.377  32.945  0.00  0.00           H  
ATOM   2664  CG  PHE A 166      40.961  51.658  33.633  0.00  0.00           C  
ATOM   2665  CD1 PHE A 166      39.628  51.263  33.710  0.00  0.00           C  
ATOM   2666  HD1 PHE A 166      39.388  50.241  33.975  0.00  0.00           H  
ATOM   2667  CE1 PHE A 166      38.568  52.167  33.552  0.00  0.00           C  
ATOM   2668  HE1 PHE A 166      37.523  51.884  33.599  0.00  0.00           H  
ATOM   2669  CZ  PHE A 166      38.850  53.479  33.156  0.00  0.00           C  
ATOM   2670  HZ  PHE A 166      38.081  54.206  32.955  0.00  0.00           H  
ATOM   2671  CE2 PHE A 166      40.184  53.876  33.017  0.00  0.00           C  
ATOM   2672  HE2 PHE A 166      40.383  54.920  32.817  0.00  0.00           H  
ATOM   2673  CD2 PHE A 166      41.228  52.962  33.203  0.00  0.00           C  
ATOM   2674  HD2 PHE A 166      42.227  53.351  33.057  0.00  0.00           H  
ATOM   2675  C   PHE A 166      43.608  49.773  35.555  0.00  0.00           C  
ATOM   2676  O   PHE A 166      43.161  49.499  36.662  0.00  0.00           O  
ATOM   2677  N   VAL A 167      44.611  49.106  34.964  0.00  0.00           N  
ATOM   2678  H   VAL A 167      44.914  49.435  34.066  0.00  0.00           H  
ATOM   2679  CA  VAL A 167      45.310  48.064  35.677  0.00  0.00           C  
ATOM   2680  HA  VAL A 167      44.587  47.304  35.960  0.00  0.00           H  
ATOM   2681  CB  VAL A 167      46.335  47.322  34.815  0.00  0.00           C  
ATOM   2682  HB  VAL A 167      45.792  47.045  33.916  0.00  0.00           H  
ATOM   2683  CG1 VAL A 167      47.588  48.051  34.341  0.00  0.00           C  
ATOM   2684 HG11 VAL A 167      48.233  47.624  33.568  0.00  0.00           H  
ATOM   2685 HG12 VAL A 167      47.439  49.013  33.835  0.00  0.00           H  
ATOM   2686 HG13 VAL A 167      48.167  48.246  35.237  0.00  0.00           H  
ATOM   2687  CG2 VAL A 167      46.755  45.989  35.437  0.00  0.00           C  
ATOM   2688 HG21 VAL A 167      47.648  45.610  34.951  0.00  0.00           H  
ATOM   2689 HG22 VAL A 167      47.111  46.086  36.465  0.00  0.00           H  
ATOM   2690 HG23 VAL A 167      46.097  45.130  35.487  0.00  0.00           H  
ATOM   2691  C   VAL A 167      46.011  48.504  36.961  0.00  0.00           C  
ATOM   2692  O   VAL A 167      45.891  47.771  37.939  0.00  0.00           O  
ATOM   2693  N   LEU A 168      46.553  49.720  37.016  0.00  0.00           N  
ATOM   2694  H   LEU A 168      46.472  50.313  36.204  0.00  0.00           H  
ATOM   2695  CA  LEU A 168      47.174  50.257  38.216  0.00  0.00           C  
ATOM   2696  HA  LEU A 168      47.692  49.480  38.788  0.00  0.00           H  
ATOM   2697  CB  LEU A 168      48.292  51.215  37.791  0.00  0.00           C  
ATOM   2698  HB1 LEU A 168      48.710  51.752  38.640  0.00  0.00           H  
ATOM   2699  HB2 LEU A 168      47.813  51.950  37.154  0.00  0.00           H  
ATOM   2700  CG  LEU A 168      49.483  50.701  37.001  0.00  0.00           C  
ATOM   2701  HG  LEU A 168      49.118  50.343  36.040  0.00  0.00           H  
ATOM   2702  CD1 LEU A 168      50.561  51.767  36.793  0.00  0.00           C  
ATOM   2703 HD11 LEU A 168      50.962  52.143  37.730  0.00  0.00           H  
ATOM   2704 HD12 LEU A 168      51.341  51.388  36.134  0.00  0.00           H  
ATOM   2705 HD13 LEU A 168      50.147  52.607  36.230  0.00  0.00           H  
ATOM   2706  CD2 LEU A 168      50.170  49.500  37.660  0.00  0.00           C  
ATOM   2707 HD21 LEU A 168      50.244  49.815  38.701  0.00  0.00           H  
ATOM   2708 HD22 LEU A 168      49.395  48.738  37.659  0.00  0.00           H  
ATOM   2709 HD23 LEU A 168      51.152  49.343  37.222  0.00  0.00           H  
ATOM   2710  C   LEU A 168      46.137  50.848  39.145  0.00  0.00           C  
ATOM   2711  O   LEU A 168      46.357  50.920  40.352  0.00  0.00           O  
ATOM   2712  N   ILE A 169      44.917  51.236  38.772  0.00  0.00           N  
ATOM   2713  H   ILE A 169      44.679  51.101  37.805  0.00  0.00           H  
ATOM   2714  CA  ILE A 169      43.815  51.471  39.687  0.00  0.00           C  
ATOM   2715  HA  ILE A 169      44.126  52.218  40.418  0.00  0.00           H  
ATOM   2716  CB  ILE A 169      42.553  51.869  38.921  0.00  0.00           C  
ATOM   2717  HB  ILE A 169      42.261  51.080  38.243  0.00  0.00           H  
ATOM   2718  CG2 ILE A 169      41.403  52.035  39.917  0.00  0.00           C  
ATOM   2719 HG21 ILE A 169      40.468  52.257  39.410  0.00  0.00           H  
ATOM   2720 HG22 ILE A 169      41.215  51.038  40.302  0.00  0.00           H  
ATOM   2721 HG23 ILE A 169      41.705  52.752  40.677  0.00  0.00           H  
ATOM   2722  CG1 ILE A 169      42.719  53.206  38.209  0.00  0.00           C  
ATOM   2723 HG11 ILE A 169      43.571  53.083  37.535  0.00  0.00           H  
ATOM   2724 HG12 ILE A 169      43.123  53.968  38.875  0.00  0.00           H  
ATOM   2725  CD  ILE A 169      41.520  53.652  37.383  0.00  0.00           C  
ATOM   2726  HD1 ILE A 169      41.093  52.891  36.733  0.00  0.00           H  
ATOM   2727  HD2 ILE A 169      40.720  53.891  38.097  0.00  0.00           H  
ATOM   2728  HD3 ILE A 169      41.744  54.550  36.810  0.00  0.00           H  
ATOM   2729  C   ILE A 169      43.557  50.247  40.566  0.00  0.00           C  
ATOM   2730  O   ILE A 169      43.655  50.338  41.782  0.00  0.00           O  
ATOM   2731  N   GLY A 170      43.525  49.069  39.930  0.00  0.00           N  
ATOM   2732  H   GLY A 170      43.369  48.999  38.938  0.00  0.00           H  
ATOM   2733  CA  GLY A 170      43.120  47.860  40.611  0.00  0.00           C  
ATOM   2734  HA1 GLY A 170      42.708  47.108  39.934  0.00  0.00           H  
ATOM   2735  HA2 GLY A 170      42.282  48.184  41.218  0.00  0.00           H  
ATOM   2736  C   GLY A 170      44.266  47.356  41.478  0.00  0.00           C  
ATOM   2737  O   GLY A 170      44.012  47.099  42.650  0.00  0.00           O  
ATOM   2738  N   SER A 171      45.443  47.130  40.881  0.00  0.00           N  
ATOM   2739  H   SER A 171      45.548  47.293  39.886  0.00  0.00           H  
ATOM   2740  CA  SER A 171      46.607  46.659  41.600  0.00  0.00           C  
ATOM   2741  HA  SER A 171      46.306  45.893  42.322  0.00  0.00           H  
ATOM   2742  CB  SER A 171      47.616  46.091  40.614  0.00  0.00           C  
ATOM   2743  HB1 SER A 171      47.146  45.270  40.068  0.00  0.00           H  
ATOM   2744  HB2 SER A 171      48.465  45.822  41.239  0.00  0.00           H  
ATOM   2745  OG  SER A 171      47.984  47.127  39.733  0.00  0.00           O  
ATOM   2746  HG  SER A 171      47.309  47.285  39.058  0.00  0.00           H  
ATOM   2747  C   SER A 171      47.208  47.704  42.536  0.00  0.00           C  
ATOM   2748  O   SER A 171      47.686  47.310  43.602  0.00  0.00           O  
ATOM   2749  N   PHE A 172      47.269  48.961  42.100  0.00  0.00           N  
ATOM   2750  H   PHE A 172      46.917  49.153  41.167  0.00  0.00           H  
ATOM   2751  CA  PHE A 172      47.985  49.982  42.834  0.00  0.00           C  
ATOM   2752  HA  PHE A 172      48.636  49.523  43.584  0.00  0.00           H  
ATOM   2753  CB  PHE A 172      48.892  50.900  42.026  0.00  0.00           C  
ATOM   2754  HB1 PHE A 172      48.349  51.766  41.633  0.00  0.00           H  
ATOM   2755  HB2 PHE A 172      49.326  50.358  41.194  0.00  0.00           H  
ATOM   2756  CG  PHE A 172      50.144  51.426  42.697  0.00  0.00           C  
ATOM   2757  CD1 PHE A 172      51.082  50.494  43.128  0.00  0.00           C  
ATOM   2758  HD1 PHE A 172      50.966  49.433  42.967  0.00  0.00           H  
ATOM   2759  CE1 PHE A 172      52.257  50.987  43.704  0.00  0.00           C  
ATOM   2760  HE1 PHE A 172      53.011  50.299  44.065  0.00  0.00           H  
ATOM   2761  CZ  PHE A 172      52.484  52.341  43.928  0.00  0.00           C  
ATOM   2762  HZ  PHE A 172      53.492  52.589  44.259  0.00  0.00           H  
ATOM   2763  CE2 PHE A 172      51.494  53.265  43.558  0.00  0.00           C  
ATOM   2764  HE2 PHE A 172      51.714  54.312  43.646  0.00  0.00           H  
ATOM   2765  CD2 PHE A 172      50.307  52.783  43.001  0.00  0.00           C  
ATOM   2766  HD2 PHE A 172      49.496  53.472  42.783  0.00  0.00           H  
ATOM   2767  C   PHE A 172      47.020  50.658  43.787  0.00  0.00           C  
ATOM   2768  O   PHE A 172      47.082  50.509  45.005  0.00  0.00           O  
ATOM   2769  N   VAL A 173      46.065  51.452  43.280  0.00  0.00           N  
ATOM   2770  H   VAL A 173      45.915  51.452  42.279  0.00  0.00           H  
ATOM   2771  CA  VAL A 173      45.323  52.418  44.061  0.00  0.00           C  
ATOM   2772  HA  VAL A 173      46.112  52.916  44.631  0.00  0.00           H  
ATOM   2773  CB  VAL A 173      44.776  53.505  43.142  0.00  0.00           C  
ATOM   2774  HB  VAL A 173      43.830  53.296  42.649  0.00  0.00           H  
ATOM   2775  CG1 VAL A 173      44.561  54.724  44.038  0.00  0.00           C  
ATOM   2776 HG11 VAL A 173      43.831  54.566  44.833  0.00  0.00           H  
ATOM   2777 HG12 VAL A 173      45.489  55.064  44.508  0.00  0.00           H  
ATOM   2778 HG13 VAL A 173      44.148  55.486  43.383  0.00  0.00           H  
ATOM   2779  CG2 VAL A 173      45.837  53.985  42.154  0.00  0.00           C  
ATOM   2780 HG21 VAL A 173      45.323  54.782  41.623  0.00  0.00           H  
ATOM   2781 HG22 VAL A 173      46.660  54.442  42.688  0.00  0.00           H  
ATOM   2782 HG23 VAL A 173      46.239  53.272  41.437  0.00  0.00           H  
ATOM   2783  C   VAL A 173      44.240  51.849  44.963  0.00  0.00           C  
ATOM   2784  O   VAL A 173      44.009  52.334  46.074  0.00  0.00           O  
ATOM   2785  N   SER A 174      43.748  50.688  44.532  0.00  0.00           N  
ATOM   2786  H   SER A 174      44.030  50.387  43.615  0.00  0.00           H  
ATOM   2787  CA  SER A 174      42.793  49.865  45.240  0.00  0.00           C  
ATOM   2788  HA  SER A 174      42.312  50.503  45.974  0.00  0.00           H  
ATOM   2789  CB  SER A 174      41.732  49.331  44.288  0.00  0.00           C  
ATOM   2790  HB1 SER A 174      42.249  48.680  43.582  0.00  0.00           H  
ATOM   2791  HB2 SER A 174      41.319  50.172  43.726  0.00  0.00           H  
ATOM   2792  OG  SER A 174      40.700  48.565  44.882  0.00  0.00           O  
ATOM   2793  HG  SER A 174      40.200  49.272  45.289  0.00  0.00           H  
ATOM   2794  C   SER A 174      43.364  48.699  46.052  0.00  0.00           C  
ATOM   2795  O   SER A 174      42.729  48.300  47.024  0.00  0.00           O  
ATOM   2796  N   PHE A 175      44.569  48.204  45.773  0.00  0.00           N  
ATOM   2797  H   PHE A 175      45.005  48.434  44.886  0.00  0.00           H  
ATOM   2798  CA  PHE A 175      45.219  47.212  46.610  0.00  0.00           C  
ATOM   2799  HA  PHE A 175      44.566  46.938  47.437  0.00  0.00           H  
ATOM   2800  CB  PHE A 175      45.310  45.940  45.763  0.00  0.00           C  
ATOM   2801  HB1 PHE A 175      46.004  46.071  44.931  0.00  0.00           H  
ATOM   2802  HB2 PHE A 175      44.311  45.732  45.403  0.00  0.00           H  
ATOM   2803  CG  PHE A 175      45.917  44.743  46.469  0.00  0.00           C  
ATOM   2804  CD1 PHE A 175      47.236  44.310  46.270  0.00  0.00           C  
ATOM   2805  HD1 PHE A 175      47.872  44.932  45.666  0.00  0.00           H  
ATOM   2806  CE1 PHE A 175      47.740  43.085  46.735  0.00  0.00           C  
ATOM   2807  HE1 PHE A 175      48.758  42.781  46.556  0.00  0.00           H  
ATOM   2808  CZ  PHE A 175      46.811  42.221  47.346  0.00  0.00           C  
ATOM   2809  HZ  PHE A 175      47.174  41.269  47.686  0.00  0.00           H  
ATOM   2810  CE2 PHE A 175      45.481  42.616  47.542  0.00  0.00           C  
ATOM   2811  HE2 PHE A 175      44.823  41.937  48.070  0.00  0.00           H  
ATOM   2812  CD2 PHE A 175      45.078  43.912  47.218  0.00  0.00           C  
ATOM   2813  HD2 PHE A 175      44.099  44.281  47.485  0.00  0.00           H  
ATOM   2814  C   PHE A 175      46.520  47.696  47.218  0.00  0.00           C  
ATOM   2815  O   PHE A 175      46.570  47.930  48.417  0.00  0.00           O  
ATOM   2816  N   PHE A 176      47.616  47.760  46.446  0.00  0.00           N  
ATOM   2817  H   PHE A 176      47.509  47.667  45.452  0.00  0.00           H  
ATOM   2818  CA  PHE A 176      48.954  48.043  46.938  0.00  0.00           C  
ATOM   2819  HA  PHE A 176      49.175  47.155  47.527  0.00  0.00           H  
ATOM   2820  CB  PHE A 176      49.948  48.171  45.783  0.00  0.00           C  
ATOM   2821  HB1 PHE A 176      50.173  49.176  45.415  0.00  0.00           H  
ATOM   2822  HB2 PHE A 176      49.662  47.525  44.956  0.00  0.00           H  
ATOM   2823  CG  PHE A 176      51.292  47.672  46.279  0.00  0.00           C  
ATOM   2824  CD1 PHE A 176      52.267  48.614  46.601  0.00  0.00           C  
ATOM   2825  HD1 PHE A 176      52.109  49.678  46.531  0.00  0.00           H  
ATOM   2826  CE1 PHE A 176      53.473  48.153  47.143  0.00  0.00           C  
ATOM   2827  HE1 PHE A 176      54.246  48.858  47.428  0.00  0.00           H  
ATOM   2828  CZ  PHE A 176      53.765  46.797  47.326  0.00  0.00           C  
ATOM   2829  HZ  PHE A 176      54.645  46.418  47.843  0.00  0.00           H  
ATOM   2830  CE2 PHE A 176      52.782  45.855  47.044  0.00  0.00           C  
ATOM   2831  HE2 PHE A 176      52.941  44.789  47.175  0.00  0.00           H  
ATOM   2832  CD2 PHE A 176      51.577  46.316  46.501  0.00  0.00           C  
ATOM   2833  HD2 PHE A 176      50.886  45.567  46.140  0.00  0.00           H  
ATOM   2834  C   PHE A 176      49.130  49.277  47.812  0.00  0.00           C  
ATOM   2835  O   PHE A 176      49.938  49.326  48.736  0.00  0.00           O  
ATOM   2836  N   ILE A 177      48.512  50.417  47.489  0.00  0.00           N  
ATOM   2837  H   ILE A 177      47.866  50.414  46.706  0.00  0.00           H  
ATOM   2838  CA  ILE A 177      48.537  51.622  48.285  0.00  0.00           C  
ATOM   2839  HA  ILE A 177      49.562  51.849  48.569  0.00  0.00           H  
ATOM   2840  CB  ILE A 177      48.002  52.786  47.449  0.00  0.00           C  
ATOM   2841  HB  ILE A 177      47.069  52.445  46.998  0.00  0.00           H  
ATOM   2842  CG2 ILE A 177      47.501  53.935  48.325  0.00  0.00           C  
ATOM   2843 HG21 ILE A 177      46.724  53.591  49.018  0.00  0.00           H  
ATOM   2844 HG22 ILE A 177      48.260  54.373  48.980  0.00  0.00           H  
ATOM   2845 HG23 ILE A 177      47.037  54.650  47.650  0.00  0.00           H  
ATOM   2846  CG1 ILE A 177      49.011  53.222  46.391  0.00  0.00           C  
ATOM   2847 HG11 ILE A 177      48.633  53.972  45.702  0.00  0.00           H  
ATOM   2848 HG12 ILE A 177      49.119  52.367  45.724  0.00  0.00           H  
ATOM   2849  CD  ILE A 177      50.345  53.880  46.702  0.00  0.00           C  
ATOM   2850  HD1 ILE A 177      50.228  54.583  47.530  0.00  0.00           H  
ATOM   2851  HD2 ILE A 177      51.093  53.143  47.020  0.00  0.00           H  
ATOM   2852  HD3 ILE A 177      50.573  54.414  45.782  0.00  0.00           H  
ATOM   2853  C   ILE A 177      47.876  51.338  49.628  0.00  0.00           C  
ATOM   2854  O   ILE A 177      48.590  51.512  50.618  0.00  0.00           O  
ATOM   2855  N   PRO A 178      46.664  50.785  49.706  0.00  0.00           N  
ATOM   2856  CD  PRO A 178      45.632  50.802  48.692  0.00  0.00           C  
ATOM   2857  HD1 PRO A 178      45.623  50.036  47.913  0.00  0.00           H  
ATOM   2858  HD2 PRO A 178      45.497  51.783  48.220  0.00  0.00           H  
ATOM   2859  CG  PRO A 178      44.343  50.661  49.490  0.00  0.00           C  
ATOM   2860  HG1 PRO A 178      43.554  50.224  48.880  0.00  0.00           H  
ATOM   2861  HG2 PRO A 178      44.132  51.670  49.867  0.00  0.00           H  
ATOM   2862  CB  PRO A 178      44.710  49.870  50.746  0.00  0.00           C  
ATOM   2863  HB1 PRO A 178      44.742  48.811  50.489  0.00  0.00           H  
ATOM   2864  HB2 PRO A 178      44.052  50.118  51.577  0.00  0.00           H  
ATOM   2865  CA  PRO A 178      46.117  50.394  50.987  0.00  0.00           C  
ATOM   2866  HA  PRO A 178      45.976  51.336  51.529  0.00  0.00           H  
ATOM   2867  C   PRO A 178      46.949  49.333  51.693  0.00  0.00           C  
ATOM   2868  O   PRO A 178      47.095  49.380  52.907  0.00  0.00           O  
ATOM   2869  N   LEU A 179      47.518  48.337  51.014  0.00  0.00           N  
ATOM   2870  H   LEU A 179      47.297  48.241  50.029  0.00  0.00           H  
ATOM   2871  CA  LEU A 179      48.370  47.289  51.540  0.00  0.00           C  
ATOM   2872  HA  LEU A 179      47.772  46.693  52.222  0.00  0.00           H  
ATOM   2873  CB  LEU A 179      48.806  46.442  50.341  0.00  0.00           C  
ATOM   2874  HB1 LEU A 179      49.329  47.103  49.656  0.00  0.00           H  
ATOM   2875  HB2 LEU A 179      47.983  46.026  49.766  0.00  0.00           H  
ATOM   2876  CG  LEU A 179      49.833  45.355  50.675  0.00  0.00           C  
ATOM   2877  HG  LEU A 179      50.686  45.821  51.163  0.00  0.00           H  
ATOM   2878  CD1 LEU A 179      49.212  44.295  51.593  0.00  0.00           C  
ATOM   2879 HD11 LEU A 179      48.811  44.755  52.500  0.00  0.00           H  
ATOM   2880 HD12 LEU A 179      48.403  43.778  51.071  0.00  0.00           H  
ATOM   2881 HD13 LEU A 179      49.929  43.550  51.915  0.00  0.00           H  
ATOM   2882  CD2 LEU A 179      50.367  44.774  49.373  0.00  0.00           C  
ATOM   2883 HD21 LEU A 179      50.982  43.898  49.585  0.00  0.00           H  
ATOM   2884 HD22 LEU A 179      49.491  44.534  48.760  0.00  0.00           H  
ATOM   2885 HD23 LEU A 179      50.974  45.527  48.876  0.00  0.00           H  
ATOM   2886  C   LEU A 179      49.536  47.878  52.319  0.00  0.00           C  
ATOM   2887  O   LEU A 179      49.686  47.614  53.510  0.00  0.00           O  
ATOM   2888  N   THR A 180      50.159  48.892  51.715  0.00  0.00           N  
ATOM   2889  H   THR A 180      49.964  49.024  50.738  0.00  0.00           H  
ATOM   2890  CA  THR A 180      51.250  49.651  52.299  0.00  0.00           C  
ATOM   2891  HA  THR A 180      52.069  48.961  52.519  0.00  0.00           H  
ATOM   2892  CB  THR A 180      51.802  50.657  51.287  0.00  0.00           C  
ATOM   2893  HB  THR A 180      51.060  51.439  51.184  0.00  0.00           H  
ATOM   2894  CG2 THR A 180      53.103  51.294  51.776  0.00  0.00           C  
ATOM   2895 HG21 THR A 180      53.907  50.550  51.717  0.00  0.00           H  
ATOM   2896 HG22 THR A 180      53.399  52.099  51.102  0.00  0.00           H  
ATOM   2897 HG23 THR A 180      52.956  51.684  52.778  0.00  0.00           H  
ATOM   2898  OG1 THR A 180      52.064  50.073  50.029  0.00  0.00           O  
ATOM   2899  HG1 THR A 180      51.225  49.866  49.616  0.00  0.00           H  
ATOM   2900  C   THR A 180      50.838  50.404  53.553  0.00  0.00           C  
ATOM   2901  O   THR A 180      51.636  50.313  54.484  0.00  0.00           O  
ATOM   2902  N   ILE A 181      49.667  51.041  53.637  0.00  0.00           N  
ATOM   2903  H   ILE A 181      49.118  51.134  52.799  0.00  0.00           H  
ATOM   2904  CA  ILE A 181      49.189  51.710  54.828  0.00  0.00           C  
ATOM   2905  HA  ILE A 181      49.975  52.394  55.144  0.00  0.00           H  
ATOM   2906  CB  ILE A 181      47.917  52.511  54.560  0.00  0.00           C  
ATOM   2907  HB  ILE A 181      47.171  51.837  54.139  0.00  0.00           H  
ATOM   2908  CG2 ILE A 181      47.442  53.027  55.912  0.00  0.00           C  
ATOM   2909 HG21 ILE A 181      46.784  52.240  56.278  0.00  0.00           H  
ATOM   2910 HG22 ILE A 181      48.322  53.349  56.475  0.00  0.00           H  
ATOM   2911 HG23 ILE A 181      46.753  53.865  55.818  0.00  0.00           H  
ATOM   2912  CG1 ILE A 181      48.080  53.673  53.572  0.00  0.00           C  
ATOM   2913 HG11 ILE A 181      48.657  53.230  52.767  0.00  0.00           H  
ATOM   2914 HG12 ILE A 181      48.643  54.448  54.084  0.00  0.00           H  
ATOM   2915  CD  ILE A 181      46.831  54.249  52.911  0.00  0.00           C  
ATOM   2916  HD1 ILE A 181      46.086  54.584  53.636  0.00  0.00           H  
ATOM   2917  HD2 ILE A 181      47.168  55.129  52.378  0.00  0.00           H  
ATOM   2918  HD3 ILE A 181      46.219  53.661  52.220  0.00  0.00           H  
ATOM   2919  C   ILE A 181      48.868  50.678  55.900  0.00  0.00           C  
ATOM   2920  O   ILE A 181      49.360  50.774  57.022  0.00  0.00           O  
ATOM   2921  N   MET A 182      48.047  49.665  55.605  0.00  0.00           N  
ATOM   2922  H   MET A 182      47.659  49.659  54.674  0.00  0.00           H  
ATOM   2923  CA  MET A 182      47.647  48.660  56.562  0.00  0.00           C  
ATOM   2924  HA  MET A 182      47.006  49.220  57.246  0.00  0.00           H  
ATOM   2925  CB  MET A 182      46.779  47.680  55.783  0.00  0.00           C  
ATOM   2926  HB1 MET A 182      47.336  47.269  54.943  0.00  0.00           H  
ATOM   2927  HB2 MET A 182      45.877  48.128  55.364  0.00  0.00           H  
ATOM   2928  CG  MET A 182      46.273  46.543  56.659  0.00  0.00           C  
ATOM   2929  HG1 MET A 182      47.044  45.798  56.839  0.00  0.00           H  
ATOM   2930  HG2 MET A 182      45.597  45.908  56.078  0.00  0.00           H  
ATOM   2931  SD  MET A 182      45.633  47.085  58.257  0.00  0.00           S  
ATOM   2932  CE  MET A 182      45.545  45.461  59.050  0.00  0.00           C  
ATOM   2933  HE1 MET A 182      46.454  44.883  58.921  0.00  0.00           H  
ATOM   2934  HE2 MET A 182      45.469  45.615  60.125  0.00  0.00           H  
ATOM   2935  HE3 MET A 182      44.660  44.914  58.718  0.00  0.00           H  
ATOM   2936  C   MET A 182      48.794  47.979  57.296  0.00  0.00           C  
ATOM   2937  O   MET A 182      48.803  47.814  58.514  0.00  0.00           O  
ATOM   2938  N   VAL A 183      49.819  47.546  56.559  0.00  0.00           N  
ATOM   2939  H   VAL A 183      49.833  47.744  55.568  0.00  0.00           H  
ATOM   2940  CA  VAL A 183      50.904  46.683  56.996  0.00  0.00           C  
ATOM   2941  HA  VAL A 183      50.383  46.003  57.671  0.00  0.00           H  
ATOM   2942  CB  VAL A 183      51.782  46.056  55.917  0.00  0.00           C  
ATOM   2943  HB  VAL A 183      51.065  45.544  55.279  0.00  0.00           H  
ATOM   2944  CG1 VAL A 183      52.562  47.034  55.046  0.00  0.00           C  
ATOM   2945 HG11 VAL A 183      53.153  47.797  55.573  0.00  0.00           H  
ATOM   2946 HG12 VAL A 183      53.137  46.510  54.290  0.00  0.00           H  
ATOM   2947 HG13 VAL A 183      51.828  47.683  54.557  0.00  0.00           H  
ATOM   2948  CG2 VAL A 183      52.683  44.944  56.432  0.00  0.00           C  
ATOM   2949 HG21 VAL A 183      53.088  44.281  55.665  0.00  0.00           H  
ATOM   2950 HG22 VAL A 183      53.541  45.389  56.941  0.00  0.00           H  
ATOM   2951 HG23 VAL A 183      52.159  44.491  57.270  0.00  0.00           H  
ATOM   2952  C   VAL A 183      51.857  47.414  57.941  0.00  0.00           C  
ATOM   2953  O   VAL A 183      52.383  46.889  58.913  0.00  0.00           O  
ATOM   2954  N   ILE A 184      52.079  48.690  57.585  0.00  0.00           N  
ATOM   2955  H   ILE A 184      51.673  49.044  56.734  0.00  0.00           H  
ATOM   2956  CA  ILE A 184      52.846  49.574  58.437  0.00  0.00           C  
ATOM   2957  HA  ILE A 184      53.744  49.019  58.722  0.00  0.00           H  
ATOM   2958  CB  ILE A 184      53.223  50.828  57.651  0.00  0.00           C  
ATOM   2959  HB  ILE A 184      52.581  50.958  56.778  0.00  0.00           H  
ATOM   2960  CG2 ILE A 184      53.325  52.057  58.542  0.00  0.00           C  
ATOM   2961 HG21 ILE A 184      53.860  51.893  59.488  0.00  0.00           H  
ATOM   2962 HG22 ILE A 184      53.701  52.886  57.944  0.00  0.00           H  
ATOM   2963 HG23 ILE A 184      52.346  52.405  58.870  0.00  0.00           H  
ATOM   2964  CG1 ILE A 184      54.557  50.604  56.919  0.00  0.00           C  
ATOM   2965 HG11 ILE A 184      54.542  51.225  56.027  0.00  0.00           H  
ATOM   2966 HG12 ILE A 184      54.536  49.570  56.571  0.00  0.00           H  
ATOM   2967  CD  ILE A 184      55.888  50.865  57.612  0.00  0.00           C  
ATOM   2968  HD1 ILE A 184      55.957  51.938  57.816  0.00  0.00           H  
ATOM   2969  HD2 ILE A 184      55.987  50.219  58.477  0.00  0.00           H  
ATOM   2970  HD3 ILE A 184      56.673  50.516  56.944  0.00  0.00           H  
ATOM   2971  C   ILE A 184      52.047  49.963  59.671  0.00  0.00           C  
ATOM   2972  O   ILE A 184      52.601  49.855  60.763  0.00  0.00           O  
ATOM   2973  N   THR A 185      50.764  50.311  59.520  0.00  0.00           N  
ATOM   2974  H   THR A 185      50.309  50.279  58.617  0.00  0.00           H  
ATOM   2975  CA  THR A 185      49.981  50.640  60.694  0.00  0.00           C  
ATOM   2976  HA  THR A 185      50.564  51.291  61.341  0.00  0.00           H  
ATOM   2977  CB  THR A 185      48.633  51.296  60.393  0.00  0.00           C  
ATOM   2978  HB  THR A 185      48.041  51.367  61.304  0.00  0.00           H  
ATOM   2979  CG2 THR A 185      48.680  52.793  60.077  0.00  0.00           C  
ATOM   2980 HG21 THR A 185      47.682  53.172  59.885  0.00  0.00           H  
ATOM   2981 HG22 THR A 185      49.092  53.412  60.876  0.00  0.00           H  
ATOM   2982 HG23 THR A 185      49.350  52.996  59.242  0.00  0.00           H  
ATOM   2983  OG1 THR A 185      47.847  50.614  59.446  0.00  0.00           O  
ATOM   2984  HG1 THR A 185      48.264  50.644  58.586  0.00  0.00           H  
ATOM   2985  C   THR A 185      49.716  49.466  61.623  0.00  0.00           C  
ATOM   2986  O   THR A 185      49.887  49.682  62.823  0.00  0.00           O  
ATOM   2987  N   TYR A 186      49.672  48.216  61.148  0.00  0.00           N  
ATOM   2988  H   TYR A 186      49.605  48.100  60.151  0.00  0.00           H  
ATOM   2989  CA  TYR A 186      49.663  46.959  61.868  0.00  0.00           C  
ATOM   2990  HA  TYR A 186      48.858  47.129  62.580  0.00  0.00           H  
ATOM   2991  CB  TYR A 186      49.268  45.852  60.895  0.00  0.00           C  
ATOM   2992  HB1 TYR A 186      50.000  45.639  60.118  0.00  0.00           H  
ATOM   2993  HB2 TYR A 186      48.292  46.085  60.461  0.00  0.00           H  
ATOM   2994  CG  TYR A 186      49.059  44.480  61.487  0.00  0.00           C  
ATOM   2995  CD1 TYR A 186      48.562  44.217  62.769  0.00  0.00           C  
ATOM   2996  HD1 TYR A 186      48.237  45.007  63.429  0.00  0.00           H  
ATOM   2997  CE1 TYR A 186      48.541  42.906  63.241  0.00  0.00           C  
ATOM   2998  HE1 TYR A 186      48.037  42.690  64.176  0.00  0.00           H  
ATOM   2999  CZ  TYR A 186      48.965  41.832  62.434  0.00  0.00           C  
ATOM   3000  OH  TYR A 186      48.922  40.543  62.872  0.00  0.00           O  
ATOM   3001  HH  TYR A 186      48.390  40.452  63.661  0.00  0.00           H  
ATOM   3002  CE2 TYR A 186      49.483  42.133  61.166  0.00  0.00           C  
ATOM   3003  HE2 TYR A 186      49.800  41.344  60.495  0.00  0.00           H  
ATOM   3004  CD2 TYR A 186      49.450  43.429  60.644  0.00  0.00           C  
ATOM   3005  HD2 TYR A 186      49.739  43.481  59.598  0.00  0.00           H  
ATOM   3006  C   TYR A 186      50.983  46.707  62.595  0.00  0.00           C  
ATOM   3007  O   TYR A 186      50.813  46.564  63.802  0.00  0.00           O  
ATOM   3008  N   PHE A 187      52.134  46.636  61.924  0.00  0.00           N  
ATOM   3009  H   PHE A 187      52.127  46.836  60.939  0.00  0.00           H  
ATOM   3010  CA  PHE A 187      53.398  46.518  62.622  0.00  0.00           C  
ATOM   3011  HA  PHE A 187      53.513  45.511  63.019  0.00  0.00           H  
ATOM   3012  CB  PHE A 187      54.451  46.621  61.528  0.00  0.00           C  
ATOM   3013  HB1 PHE A 187      54.095  47.380  60.842  0.00  0.00           H  
ATOM   3014  HB2 PHE A 187      54.449  45.794  60.810  0.00  0.00           H  
ATOM   3015  CG  PHE A 187      55.837  46.982  62.008  0.00  0.00           C  
ATOM   3016  CD1 PHE A 187      56.323  48.278  61.779  0.00  0.00           C  
ATOM   3017  HD1 PHE A 187      55.702  48.980  61.239  0.00  0.00           H  
ATOM   3018  CE1 PHE A 187      57.583  48.617  62.267  0.00  0.00           C  
ATOM   3019  HE1 PHE A 187      57.960  49.616  62.139  0.00  0.00           H  
ATOM   3020  CZ  PHE A 187      58.346  47.710  63.014  0.00  0.00           C  
ATOM   3021  HZ  PHE A 187      59.348  47.857  63.393  0.00  0.00           H  
ATOM   3022  CE2 PHE A 187      57.857  46.415  63.211  0.00  0.00           C  
ATOM   3023  HE2 PHE A 187      58.446  45.733  63.817  0.00  0.00           H  
ATOM   3024  CD2 PHE A 187      56.562  46.077  62.798  0.00  0.00           C  
ATOM   3025  HD2 PHE A 187      56.202  45.074  62.950  0.00  0.00           H  
ATOM   3026  C   PHE A 187      53.650  47.614  63.649  0.00  0.00           C  
ATOM   3027  O   PHE A 187      54.252  47.294  64.676  0.00  0.00           O  
ATOM   3028  N   LEU A 188      53.371  48.881  63.357  0.00  0.00           N  
ATOM   3029  H   LEU A 188      52.944  49.107  62.461  0.00  0.00           H  
ATOM   3030  CA  LEU A 188      53.375  49.914  64.382  0.00  0.00           C  
ATOM   3031  HA  LEU A 188      54.366  49.899  64.820  0.00  0.00           H  
ATOM   3032  CB  LEU A 188      53.277  51.324  63.818  0.00  0.00           C  
ATOM   3033  HB1 LEU A 188      53.255  52.092  64.592  0.00  0.00           H  
ATOM   3034  HB2 LEU A 188      52.314  51.378  63.293  0.00  0.00           H  
ATOM   3035  CG  LEU A 188      54.361  51.694  62.823  0.00  0.00           C  
ATOM   3036  HG  LEU A 188      54.300  50.962  62.015  0.00  0.00           H  
ATOM   3037  CD1 LEU A 188      54.123  53.056  62.163  0.00  0.00           C  
ATOM   3038 HD11 LEU A 188      53.095  53.000  61.799  0.00  0.00           H  
ATOM   3039 HD12 LEU A 188      54.213  53.775  62.977  0.00  0.00           H  
ATOM   3040 HD13 LEU A 188      54.793  53.318  61.349  0.00  0.00           H  
ATOM   3041  CD2 LEU A 188      55.801  51.609  63.339  0.00  0.00           C  
ATOM   3042 HD21 LEU A 188      56.547  52.054  62.683  0.00  0.00           H  
ATOM   3043 HD22 LEU A 188      55.912  52.165  64.267  0.00  0.00           H  
ATOM   3044 HD23 LEU A 188      56.121  50.610  63.621  0.00  0.00           H  
ATOM   3045  C   LEU A 188      52.397  49.714  65.528  0.00  0.00           C  
ATOM   3046  O   LEU A 188      52.737  50.010  66.666  0.00  0.00           O  
ATOM   3047  N   THR A 189      51.171  49.249  65.258  0.00  0.00           N  
ATOM   3048  H   THR A 189      50.816  49.221  64.312  0.00  0.00           H  
ATOM   3049  CA  THR A 189      50.222  48.890  66.297  0.00  0.00           C  
ATOM   3050  HA  THR A 189      50.005  49.774  66.896  0.00  0.00           H  
ATOM   3051  CB  THR A 189      48.905  48.396  65.716  0.00  0.00           C  
ATOM   3052  HB  THR A 189      48.914  47.445  65.172  0.00  0.00           H  
ATOM   3053  CG2 THR A 189      47.892  48.240  66.847  0.00  0.00           C  
ATOM   3054 HG21 THR A 189      47.633  49.169  67.357  0.00  0.00           H  
ATOM   3055 HG22 THR A 189      47.002  47.796  66.412  0.00  0.00           H  
ATOM   3056 HG23 THR A 189      48.153  47.535  67.638  0.00  0.00           H  
ATOM   3057  OG1 THR A 189      48.360  49.371  64.857  0.00  0.00           O  
ATOM   3058  HG1 THR A 189      48.742  49.404  63.970  0.00  0.00           H  
ATOM   3059  C   THR A 189      50.814  47.879  67.276  0.00  0.00           C  
ATOM   3060  O   THR A 189      50.793  48.118  68.483  0.00  0.00           O  
ATOM   3061  N   ILE A 190      51.420  46.807  66.765  0.00  0.00           N  
ATOM   3062  H   ILE A 190      51.511  46.641  65.774  0.00  0.00           H  
ATOM   3063  CA  ILE A 190      52.008  45.848  67.682  0.00  0.00           C  
ATOM   3064  HA  ILE A 190      51.306  45.758  68.512  0.00  0.00           H  
ATOM   3065  CB  ILE A 190      52.115  44.439  67.090  0.00  0.00           C  
ATOM   3066  HB  ILE A 190      52.460  43.780  67.886  0.00  0.00           H  
ATOM   3067  CG2 ILE A 190      50.704  43.967  66.767  0.00  0.00           C  
ATOM   3068 HG21 ILE A 190      50.335  44.490  65.884  0.00  0.00           H  
ATOM   3069 HG22 ILE A 190      50.636  42.904  66.564  0.00  0.00           H  
ATOM   3070 HG23 ILE A 190      49.933  44.143  67.527  0.00  0.00           H  
ATOM   3071  CG1 ILE A 190      53.066  44.420  65.896  0.00  0.00           C  
ATOM   3072 HG11 ILE A 190      54.014  44.874  66.178  0.00  0.00           H  
ATOM   3073 HG12 ILE A 190      52.556  44.783  64.997  0.00  0.00           H  
ATOM   3074  CD  ILE A 190      53.504  43.007  65.505  0.00  0.00           C  
ATOM   3075  HD1 ILE A 190      54.011  43.052  64.548  0.00  0.00           H  
ATOM   3076  HD2 ILE A 190      54.228  42.624  66.218  0.00  0.00           H  
ATOM   3077  HD3 ILE A 190      52.669  42.299  65.525  0.00  0.00           H  
ATOM   3078  C   ILE A 190      53.295  46.312  68.358  0.00  0.00           C  
ATOM   3079  O   ILE A 190      53.426  46.069  69.547  0.00  0.00           O  
ATOM   3080  N   LYS A 191      54.115  47.152  67.727  0.00  0.00           N  
ATOM   3081  H   LYS A 191      54.161  46.948  66.740  0.00  0.00           H  
ATOM   3082  CA  LYS A 191      55.269  47.878  68.221  0.00  0.00           C  
ATOM   3083  HA  LYS A 191      55.826  47.110  68.749  0.00  0.00           H  
ATOM   3084  CB  LYS A 191      56.054  48.432  67.033  0.00  0.00           C  
ATOM   3085  HB1 LYS A 191      55.506  49.230  66.528  0.00  0.00           H  
ATOM   3086  HB2 LYS A 191      56.418  47.598  66.430  0.00  0.00           H  
ATOM   3087  CG  LYS A 191      57.374  49.058  67.473  0.00  0.00           C  
ATOM   3088  HG1 LYS A 191      57.235  49.793  68.267  0.00  0.00           H  
ATOM   3089  HG2 LYS A 191      57.825  49.517  66.592  0.00  0.00           H  
ATOM   3090  CD  LYS A 191      58.458  48.086  67.930  0.00  0.00           C  
ATOM   3091  HD1 LYS A 191      58.695  47.497  67.043  0.00  0.00           H  
ATOM   3092  HD2 LYS A 191      58.211  47.543  68.836  0.00  0.00           H  
ATOM   3093  CE  LYS A 191      59.646  48.921  68.389  0.00  0.00           C  
ATOM   3094  HE1 LYS A 191      59.336  49.425  69.314  0.00  0.00           H  
ATOM   3095  HE2 LYS A 191      59.790  49.688  67.638  0.00  0.00           H  
ATOM   3096  NZ  LYS A 191      60.940  48.240  68.581  0.00  0.00           N1+
ATOM   3097  HZ1 LYS A 191      61.278  47.845  67.712  0.00  0.00           H  
ATOM   3098  HZ2 LYS A 191      61.701  48.847  68.830  0.00  0.00           H  
ATOM   3099  HZ3 LYS A 191      60.972  47.494  69.260  0.00  0.00           H  
ATOM   3100  C   LYS A 191      54.952  48.921  69.280  0.00  0.00           C  
ATOM   3101  O   LYS A 191      55.756  49.031  70.194  0.00  0.00           O  
ATOM   3102  N   SER A 192      53.755  49.531  69.268  0.00  0.00           N  
ATOM   3103  H   SER A 192      53.192  49.445  68.438  0.00  0.00           H  
ATOM   3104  CA  SER A 192      53.217  50.296  70.378  0.00  0.00           C  
ATOM   3105  HA  SER A 192      53.979  50.878  70.902  0.00  0.00           H  
ATOM   3106  CB  SER A 192      52.222  51.325  69.836  0.00  0.00           C  
ATOM   3107  HB1 SER A 192      52.072  52.204  70.466  0.00  0.00           H  
ATOM   3108  HB2 SER A 192      51.275  50.808  69.695  0.00  0.00           H  
ATOM   3109  OG  SER A 192      52.560  51.928  68.611  0.00  0.00           O  
ATOM   3110  HG  SER A 192      52.651  51.254  67.941  0.00  0.00           H  
ATOM   3111  C   SER A 192      52.624  49.500  71.526  0.00  0.00           C  
ATOM   3112  O   SER A 192      52.927  49.749  72.688  0.00  0.00           O  
ATOM   3113  N   LEU A 193      51.765  48.509  71.276  0.00  0.00           N  
ATOM   3114  H   LEU A 193      51.483  48.327  70.321  0.00  0.00           H  
ATOM   3115  CA  LEU A 193      51.335  47.604  72.331  0.00  0.00           C  
ATOM   3116  HA  LEU A 193      50.731  48.212  73.000  0.00  0.00           H  
ATOM   3117  CB  LEU A 193      50.349  46.620  71.702  0.00  0.00           C  
ATOM   3118  HB1 LEU A 193      50.771  45.915  70.988  0.00  0.00           H  
ATOM   3119  HB2 LEU A 193      49.790  47.163  70.928  0.00  0.00           H  
ATOM   3120  CG  LEU A 193      49.342  45.906  72.585  0.00  0.00           C  
ATOM   3121  HG  LEU A 193      49.869  45.335  73.354  0.00  0.00           H  
ATOM   3122  CD1 LEU A 193      48.224  46.719  73.249  0.00  0.00           C  
ATOM   3123 HD11 LEU A 193      47.475  47.022  72.530  0.00  0.00           H  
ATOM   3124 HD12 LEU A 193      47.686  46.108  73.981  0.00  0.00           H  
ATOM   3125 HD13 LEU A 193      48.711  47.548  73.757  0.00  0.00           H  
ATOM   3126  CD2 LEU A 193      48.584  44.952  71.652  0.00  0.00           C  
ATOM   3127 HD21 LEU A 193      49.197  44.303  71.034  0.00  0.00           H  
ATOM   3128 HD22 LEU A 193      48.072  44.281  72.339  0.00  0.00           H  
ATOM   3129 HD23 LEU A 193      47.882  45.452  70.975  0.00  0.00           H  
ATOM   3130  C   LEU A 193      52.446  46.906  73.088  0.00  0.00           C  
ATOM   3131  O   LEU A 193      52.312  46.630  74.271  0.00  0.00           O  
ATOM   3132  N   GLN A 194      53.600  46.662  72.446  0.00  0.00           N  
ATOM   3133  H   GLN A 194      53.656  46.678  71.441  0.00  0.00           H  
ATOM   3134  CA  GLN A 194      54.802  46.120  73.039  0.00  0.00           C  
ATOM   3135  HA  GLN A 194      54.578  45.144  73.469  0.00  0.00           H  
ATOM   3136  CB  GLN A 194      55.833  45.894  71.949  0.00  0.00           C  
ATOM   3137  HB1 GLN A 194      56.035  46.843  71.453  0.00  0.00           H  
ATOM   3138  HB2 GLN A 194      55.450  45.058  71.357  0.00  0.00           H  
ATOM   3139  CG  GLN A 194      57.252  45.502  72.347  0.00  0.00           C  
ATOM   3140  HG1 GLN A 194      57.731  46.342  72.845  0.00  0.00           H  
ATOM   3141  HG2 GLN A 194      57.824  45.412  71.422  0.00  0.00           H  
ATOM   3142  CD  GLN A 194      57.524  44.225  73.136  0.00  0.00           C  
ATOM   3143  OE1 GLN A 194      56.672  43.578  73.732  0.00  0.00           O  
ATOM   3144  NE2 GLN A 194      58.701  43.630  72.972  0.00  0.00           N  
ATOM   3145 HE21 GLN A 194      59.480  44.050  72.473  0.00  0.00           H  
ATOM   3146 HE22 GLN A 194      58.701  42.671  73.299  0.00  0.00           H  
ATOM   3147  C   GLN A 194      55.341  47.066  74.115  0.00  0.00           C  
ATOM   3148  O   GLN A 194      55.844  46.522  75.093  0.00  0.00           O  
ATOM   3149  N   LYS A 195      55.137  48.384  74.000  0.00  0.00           N  
ATOM   3150  H   LYS A 195      54.841  48.763  73.108  0.00  0.00           H  
ATOM   3151  CA  LYS A 195      55.493  49.395  74.974  0.00  0.00           C  
ATOM   3152  HA  LYS A 195      56.533  49.221  75.247  0.00  0.00           H  
ATOM   3153  CB  LYS A 195      55.466  50.743  74.270  0.00  0.00           C  
ATOM   3154  HB1 LYS A 195      54.485  50.986  73.866  0.00  0.00           H  
ATOM   3155  HB2 LYS A 195      56.228  50.838  73.501  0.00  0.00           H  
ATOM   3156  CG  LYS A 195      55.924  51.806  75.272  0.00  0.00           C  
ATOM   3157  HG1 LYS A 195      56.871  51.514  75.731  0.00  0.00           H  
ATOM   3158  HG2 LYS A 195      55.139  51.792  76.028  0.00  0.00           H  
ATOM   3159  CD  LYS A 195      55.934  53.162  74.585  0.00  0.00           C  
ATOM   3160  HD1 LYS A 195      54.970  53.404  74.143  0.00  0.00           H  
ATOM   3161  HD2 LYS A 195      56.657  53.151  73.768  0.00  0.00           H  
ATOM   3162  CE  LYS A 195      56.373  54.308  75.494  0.00  0.00           C  
ATOM   3163  HE1 LYS A 195      57.434  54.253  75.751  0.00  0.00           H  
ATOM   3164  HE2 LYS A 195      55.721  54.293  76.364  0.00  0.00           H  
ATOM   3165  NZ  LYS A 195      56.143  55.512  74.672  0.00  0.00           N1+
ATOM   3166  HZ1 LYS A 195      56.825  55.542  73.929  0.00  0.00           H  
ATOM   3167  HZ2 LYS A 195      55.155  55.571  74.467  0.00  0.00           H  
ATOM   3168  HZ3 LYS A 195      56.288  56.313  75.262  0.00  0.00           H  
ATOM   3169  C   LYS A 195      54.549  49.352  76.168  0.00  0.00           C  
ATOM   3170  O   LYS A 195      55.089  49.385  77.279  0.00  0.00           O  
ATOM   3171  N   GLU A 196      53.242  49.171  76.009  0.00  0.00           N  
ATOM   3172  H   GLU A 196      52.898  49.292  75.055  0.00  0.00           H  
ATOM   3173  CA  GLU A 196      52.292  49.091  77.100  0.00  0.00           C  
ATOM   3174  HA  GLU A 196      52.630  49.868  77.796  0.00  0.00           H  
ATOM   3175  CB  GLU A 196      50.839  49.404  76.746  0.00  0.00           C  
ATOM   3176  HB1 GLU A 196      50.282  49.293  77.673  0.00  0.00           H  
ATOM   3177  HB2 GLU A 196      50.374  48.625  76.129  0.00  0.00           H  
ATOM   3178  CG  GLU A 196      50.666  50.781  76.128  0.00  0.00           C  
ATOM   3179  HG1 GLU A 196      49.647  51.054  75.838  0.00  0.00           H  
ATOM   3180  HG2 GLU A 196      51.253  50.751  75.205  0.00  0.00           H  
ATOM   3181  CD  GLU A 196      51.106  51.958  76.986  0.00  0.00           C  
ATOM   3182  OE1 GLU A 196      51.187  51.858  78.228  0.00  0.00           O  
ATOM   3183  OE2 GLU A 196      51.447  53.038  76.456  0.00  0.00           O1-
ATOM   3184  C   GLU A 196      52.397  47.767  77.838  0.00  0.00           C  
ATOM   3185  O   GLU A 196      52.153  47.739  79.045  0.00  0.00           O  
ATOM   3186  N   ALA A 197      52.742  46.696  77.128  0.00  0.00           N  
ATOM   3187  H   ALA A 197      52.792  46.792  76.123  0.00  0.00           H  
ATOM   3188  CA  ALA A 197      53.138  45.416  77.675  0.00  0.00           C  
ATOM   3189  HA  ALA A 197      52.354  45.113  78.367  0.00  0.00           H  
ATOM   3190  CB  ALA A 197      53.110  44.428  76.514  0.00  0.00           C  
ATOM   3191  HB1 ALA A 197      54.031  44.510  75.936  0.00  0.00           H  
ATOM   3192  HB2 ALA A 197      53.273  43.398  76.860  0.00  0.00           H  
ATOM   3193  HB3 ALA A 197      52.217  44.559  75.912  0.00  0.00           H  
ATOM   3194  C   ALA A 197      54.471  45.484  78.397  0.00  0.00           C  
ATOM   3195  O   ALA A 197      54.604  44.764  79.389  0.00  0.00           O  
ATOM   3196  N   THR A 198      55.414  46.343  78.001  0.00  0.00           N  
ATOM   3197  H   THR A 198      55.188  46.875  77.174  0.00  0.00           H  
ATOM   3198  CA  THR A 198      56.700  46.425  78.655  0.00  0.00           C  
ATOM   3199  HA  THR A 198      57.063  45.453  78.984  0.00  0.00           H  
ATOM   3200  CB  THR A 198      57.760  46.896  77.666  0.00  0.00           C  
ATOM   3201  HB  THR A 198      57.555  47.919  77.325  0.00  0.00           H  
ATOM   3202  CG2 THR A 198      59.102  47.045  78.370  0.00  0.00           C  
ATOM   3203 HG21 THR A 198      59.851  46.922  77.588  0.00  0.00           H  
ATOM   3204 HG22 THR A 198      59.162  48.013  78.876  0.00  0.00           H  
ATOM   3205 HG23 THR A 198      59.227  46.212  79.066  0.00  0.00           H  
ATOM   3206  OG1 THR A 198      57.836  45.950  76.626  0.00  0.00           O  
ATOM   3207  HG1 THR A 198      57.123  46.288  76.067  0.00  0.00           H  
ATOM   3208  C   THR A 198      56.775  47.349  79.863  0.00  0.00           C  
ATOM   3209  O   THR A 198      57.401  47.037  80.874  0.00  0.00           O  
ATOM   3210  N   GLY A 199      56.187  48.534  79.678  0.00  0.00           N  
ATOM   3211  H   GLY A 199      55.807  48.588  78.738  0.00  0.00           H  
ATOM   3212  CA  GLY A 199      56.207  49.750  80.453  0.00  0.00           C  
ATOM   3213  HA1 GLY A 199      57.047  50.363  80.139  0.00  0.00           H  
ATOM   3214  HA2 GLY A 199      56.135  49.454  81.504  0.00  0.00           H  
ATOM   3215  C   GLY A 199      55.007  50.618  80.097  0.00  0.00           C  
ATOM   3216  O   GLY A 199      53.870  50.168  80.249  0.00  0.00           O  
ATOM   3217  N   GLY A 200      55.240  51.825  79.590  0.00  0.00           N  
ATOM   3218  H   GLY A 200      56.163  52.235  79.593  0.00  0.00           H  
ATOM   3219  CA  GLY A 200      54.201  52.763  79.211  0.00  0.00           C  
ATOM   3220  HA1 GLY A 200      53.592  52.196  78.511  0.00  0.00           H  
ATOM   3221  HA2 GLY A 200      54.673  53.643  78.784  0.00  0.00           H  
ATOM   3222  C   GLY A 200      53.417  53.201  80.438  0.00  0.00           C  
ATOM   3223  O   GLY A 200      54.040  53.491  81.464  0.00  0.00           O  
ATOM   3224  N   GLY A 201      52.103  53.401  80.290  0.00  0.00           N  
ATOM   3225  H   GLY A 201      51.667  53.136  79.420  0.00  0.00           H  
ATOM   3226  CA  GLY A 201      51.231  53.899  81.340  0.00  0.00           C  
ATOM   3227  HA1 GLY A 201      51.742  54.748  81.781  0.00  0.00           H  
ATOM   3228  HA2 GLY A 201      51.066  53.132  82.096  0.00  0.00           H  
ATOM   3229  C   GLY A 201      49.891  54.408  80.824  0.00  0.00           C  
ATOM   3230  O   GLY A 201      49.439  55.295  81.544  0.00  0.00           O  
ATOM   3231  N   GLY A 202      49.340  53.905  79.707  0.00  0.00           N  
ATOM   3232  H   GLY A 202      49.782  53.092  79.301  0.00  0.00           H  
ATOM   3233  CA  GLY A 202      48.137  54.436  79.115  0.00  0.00           C  
ATOM   3234  HA1 GLY A 202      47.911  54.070  78.108  0.00  0.00           H  
ATOM   3235  HA2 GLY A 202      48.167  55.518  79.078  0.00  0.00           H  
ATOM   3236  C   GLY A 202      46.885  54.082  79.907  0.00  0.00           C  
ATOM   3237  O   GLY A 202      45.794  54.580  79.648  0.00  0.00           O  
ATOM   3238  N   GLY A 203      47.032  53.240  80.941  0.00  0.00           N  
ATOM   3239  H   GLY A 203      47.982  52.907  80.963  0.00  0.00           H  
ATOM   3240  CA  GLY A 203      46.102  52.959  82.014  0.00  0.00           C  
ATOM   3241  HA1 GLY A 203      45.405  53.795  82.143  0.00  0.00           H  
ATOM   3242  HA2 GLY A 203      46.645  53.035  82.953  0.00  0.00           H  
ATOM   3243  C   GLY A 203      45.468  51.578  82.014  0.00  0.00           C  
ATOM   3244  O   GLY A 203      44.549  51.282  82.783  0.00  0.00           O  
ATOM   3245  N   GLY A 204      45.975  50.658  81.192  0.00  0.00           N  
ATOM   3246  H   GLY A 204      46.681  50.966  80.536  0.00  0.00           H  
ATOM   3247  CA  GLY A 204      45.549  49.275  81.105  0.00  0.00           C  
ATOM   3248  HA1 GLY A 204      45.530  48.976  80.053  0.00  0.00           H  
ATOM   3249  HA2 GLY A 204      44.492  49.278  81.387  0.00  0.00           H  
ATOM   3250  C   GLY A 204      46.340  48.283  81.946  0.00  0.00           C  
ATOM   3251  O   GLY A 204      47.568  48.243  81.949  0.00  0.00           O  
ATOM   3252  N   GLY A 205      45.614  47.386  82.604  0.00  0.00           N  
ATOM   3253  H   GLY A 205      44.626  47.366  82.369  0.00  0.00           H  
ATOM   3254  CA  GLY A 205      46.059  46.201  83.312  0.00  0.00           C  
ATOM   3255  HA1 GLY A 205      45.279  45.768  83.933  0.00  0.00           H  
ATOM   3256  HA2 GLY A 205      46.875  46.464  83.986  0.00  0.00           H  
ATOM   3257  C   GLY A 205      46.666  45.116  82.435  0.00  0.00           C  
ATOM   3258  O   GLY A 205      46.433  45.025  81.236  0.00  0.00           O  
ATOM   3259  N   MET A 206      47.438  44.192  83.010  0.00  0.00           N  
ATOM   3260  H   MET A 206      47.676  44.428  83.957  0.00  0.00           H  
ATOM   3261  CA  MET A 206      48.261  43.240  82.293  0.00  0.00           C  
ATOM   3262  HA  MET A 206      48.871  43.922  81.695  0.00  0.00           H  
ATOM   3263  CB  MET A 206      49.110  42.511  83.319  0.00  0.00           C  
ATOM   3264  HB1 MET A 206      48.420  41.864  83.863  0.00  0.00           H  
ATOM   3265  HB2 MET A 206      49.448  43.278  84.014  0.00  0.00           H  
ATOM   3266  CG  MET A 206      50.241  41.636  82.790  0.00  0.00           C  
ATOM   3267  HG1 MET A 206      49.829  41.018  81.992  0.00  0.00           H  
ATOM   3268  HG2 MET A 206      50.507  40.981  83.624  0.00  0.00           H  
ATOM   3269  SD  MET A 206      51.776  42.476  82.315  0.00  0.00           S  
ATOM   3270  CE  MET A 206      51.794  42.191  80.529  0.00  0.00           C  
ATOM   3271  HE1 MET A 206      52.851  42.076  80.257  0.00  0.00           H  
ATOM   3272  HE2 MET A 206      51.286  41.255  80.331  0.00  0.00           H  
ATOM   3273  HE3 MET A 206      51.439  43.027  79.926  0.00  0.00           H  
ATOM   3274  C   MET A 206      47.603  42.157  81.438  0.00  0.00           C  
ATOM   3275  O   MET A 206      48.035  41.799  80.343  0.00  0.00           O  
ATOM   3276  N   GLN A 207      46.393  41.777  81.862  0.00  0.00           N  
ATOM   3277  H   GLN A 207      46.030  42.255  82.675  0.00  0.00           H  
ATOM   3278  CA  GLN A 207      45.555  40.802  81.208  0.00  0.00           C  
ATOM   3279  HA  GLN A 207      46.170  40.050  80.711  0.00  0.00           H  
ATOM   3280  CB  GLN A 207      44.690  40.206  82.311  0.00  0.00           C  
ATOM   3281  HB1 GLN A 207      43.998  40.945  82.723  0.00  0.00           H  
ATOM   3282  HB2 GLN A 207      45.302  39.918  83.178  0.00  0.00           H  
ATOM   3283  CG  GLN A 207      43.828  39.017  81.937  0.00  0.00           C  
ATOM   3284  HG1 GLN A 207      44.338  38.377  81.219  0.00  0.00           H  
ATOM   3285  HG2 GLN A 207      42.948  39.416  81.430  0.00  0.00           H  
ATOM   3286  CD  GLN A 207      43.511  38.083  83.092  0.00  0.00           C  
ATOM   3287  OE1 GLN A 207      43.791  38.412  84.240  0.00  0.00           O  
ATOM   3288  NE2 GLN A 207      42.625  37.103  82.887  0.00  0.00           N  
ATOM   3289 HE21 GLN A 207      42.283  36.984  81.943  0.00  0.00           H  
ATOM   3290 HE22 GLN A 207      42.105  36.691  83.656  0.00  0.00           H  
ATOM   3291  C   GLN A 207      44.735  41.499  80.127  0.00  0.00           C  
ATOM   3292  O   GLN A 207      44.575  40.899  79.057  0.00  0.00           O  
ATOM   3293  N   SER A 208      44.217  42.701  80.360  0.00  0.00           N  
ATOM   3294  H   SER A 208      44.371  43.114  81.274  0.00  0.00           H  
ATOM   3295  CA  SER A 208      43.492  43.510  79.417  0.00  0.00           C  
ATOM   3296  HA  SER A 208      42.586  42.963  79.142  0.00  0.00           H  
ATOM   3297  CB  SER A 208      43.080  44.848  80.036  0.00  0.00           C  
ATOM   3298  HB1 SER A 208      42.393  45.426  79.422  0.00  0.00           H  
ATOM   3299  HB2 SER A 208      44.030  45.332  80.257  0.00  0.00           H  
ATOM   3300  OG  SER A 208      42.420  44.616  81.268  0.00  0.00           O  
ATOM   3301  HG  SER A 208      42.108  45.462  81.586  0.00  0.00           H  
ATOM   3302  C   SER A 208      44.300  43.742  78.149  0.00  0.00           C  
ATOM   3303  O   SER A 208      43.763  43.639  77.049  0.00  0.00           O  
ATOM   3304  N   ILE A 209      45.569  44.158  78.213  0.00  0.00           N  
ATOM   3305  H   ILE A 209      46.024  44.011  79.104  0.00  0.00           H  
ATOM   3306  CA  ILE A 209      46.453  44.383  77.091  0.00  0.00           C  
ATOM   3307  HA  ILE A 209      45.999  44.712  76.151  0.00  0.00           H  
ATOM   3308  CB  ILE A 209      47.516  45.408  77.469  0.00  0.00           C  
ATOM   3309  HB  ILE A 209      47.956  45.699  76.523  0.00  0.00           H  
ATOM   3310  CG2 ILE A 209      46.914  46.732  77.943  0.00  0.00           C  
ATOM   3311 HG21 ILE A 209      47.627  47.549  77.852  0.00  0.00           H  
ATOM   3312 HG22 ILE A 209      46.180  47.035  77.197  0.00  0.00           H  
ATOM   3313 HG23 ILE A 209      46.546  46.645  78.964  0.00  0.00           H  
ATOM   3314  CG1 ILE A 209      48.526  44.802  78.433  0.00  0.00           C  
ATOM   3315 HG11 ILE A 209      48.990  43.897  78.040  0.00  0.00           H  
ATOM   3316 HG12 ILE A 209      48.042  44.644  79.393  0.00  0.00           H  
ATOM   3317  CD  ILE A 209      49.692  45.752  78.717  0.00  0.00           C  
ATOM   3318  HD1 ILE A 209      50.227  45.816  77.776  0.00  0.00           H  
ATOM   3319  HD2 ILE A 209      49.389  46.779  78.936  0.00  0.00           H  
ATOM   3320  HD3 ILE A 209      50.355  45.323  79.470  0.00  0.00           H  
ATOM   3321  C   ILE A 209      47.019  43.063  76.591  0.00  0.00           C  
ATOM   3322  O   ILE A 209      47.597  43.087  75.505  0.00  0.00           O  
ATOM   3323  N   SER A 210      46.822  41.929  77.268  0.00  0.00           N  
ATOM   3324  H   SER A 210      46.204  41.934  78.073  0.00  0.00           H  
ATOM   3325  CA  SER A 210      47.023  40.615  76.703  0.00  0.00           C  
ATOM   3326  HA  SER A 210      47.840  40.596  75.983  0.00  0.00           H  
ATOM   3327  CB  SER A 210      47.261  39.545  77.772  0.00  0.00           C  
ATOM   3328  HB1 SER A 210      47.390  38.574  77.289  0.00  0.00           H  
ATOM   3329  HB2 SER A 210      46.413  39.427  78.444  0.00  0.00           H  
ATOM   3330  OG  SER A 210      48.386  39.695  78.610  0.00  0.00           O  
ATOM   3331  HG  SER A 210      48.119  40.423  79.200  0.00  0.00           H  
ATOM   3332  C   SER A 210      45.847  40.148  75.853  0.00  0.00           C  
ATOM   3333  O   SER A 210      45.980  39.109  75.208  0.00  0.00           O  
ATOM   3334  N   ASN A 211      44.734  40.875  75.705  0.00  0.00           N  
ATOM   3335  H   ASN A 211      44.571  41.666  76.301  0.00  0.00           H  
ATOM   3336  CA  ASN A 211      43.628  40.504  74.837  0.00  0.00           C  
ATOM   3337  HA  ASN A 211      43.643  39.466  74.516  0.00  0.00           H  
ATOM   3338  CB  ASN A 211      42.315  40.746  75.573  0.00  0.00           C  
ATOM   3339  HB1 ASN A 211      41.569  40.266  74.940  0.00  0.00           H  
ATOM   3340  HB2 ASN A 211      42.024  41.797  75.621  0.00  0.00           H  
ATOM   3341  CG  ASN A 211      42.154  40.029  76.909  0.00  0.00           C  
ATOM   3342  OD1 ASN A 211      42.544  38.877  77.070  0.00  0.00           O  
ATOM   3343  ND2 ASN A 211      41.696  40.739  77.942  0.00  0.00           N  
ATOM   3344 HD21 ASN A 211      41.188  41.607  77.818  0.00  0.00           H  
ATOM   3345 HD22 ASN A 211      41.602  40.248  78.814  0.00  0.00           H  
ATOM   3346  C   ASN A 211      43.719  41.216  73.498  0.00  0.00           C  
ATOM   3347  O   ASN A 211      43.343  40.669  72.463  0.00  0.00           O  
ATOM   3348  N   GLU A 212      44.367  42.385  73.570  0.00  0.00           N  
ATOM   3349  H   GLU A 212      44.441  42.752  74.511  0.00  0.00           H  
ATOM   3350  CA  GLU A 212      44.776  43.153  72.410  0.00  0.00           C  
ATOM   3351  HA  GLU A 212      43.938  43.321  71.737  0.00  0.00           H  
ATOM   3352  CB  GLU A 212      45.278  44.524  72.875  0.00  0.00           C  
ATOM   3353  HB1 GLU A 212      45.426  45.073  71.952  0.00  0.00           H  
ATOM   3354  HB2 GLU A 212      46.224  44.391  73.406  0.00  0.00           H  
ATOM   3355  CG  GLU A 212      44.317  45.322  73.739  0.00  0.00           C  
ATOM   3356  HG1 GLU A 212      44.801  46.300  73.801  0.00  0.00           H  
ATOM   3357  HG2 GLU A 212      44.347  44.819  74.704  0.00  0.00           H  
ATOM   3358  CD  GLU A 212      42.916  45.365  73.158  0.00  0.00           C  
ATOM   3359  OE1 GLU A 212      42.762  45.720  71.966  0.00  0.00           O  
ATOM   3360  OE2 GLU A 212      41.901  45.167  73.871  0.00  0.00           O1-
ATOM   3361  C   GLU A 212      45.790  42.360  71.597  0.00  0.00           C  
ATOM   3362  O   GLU A 212      45.668  42.343  70.367  0.00  0.00           O  
ATOM   3363  N   GLN A 213      46.701  41.655  72.269  0.00  0.00           N  
ATOM   3364  H   GLN A 213      46.752  41.692  73.273  0.00  0.00           H  
ATOM   3365  CA  GLN A 213      47.572  40.720  71.581  0.00  0.00           C  
ATOM   3366  HA  GLN A 213      48.070  41.353  70.842  0.00  0.00           H  
ATOM   3367  CB  GLN A 213      48.463  40.080  72.626  0.00  0.00           C  
ATOM   3368  HB1 GLN A 213      49.028  39.269  72.161  0.00  0.00           H  
ATOM   3369  HB2 GLN A 213      47.831  39.625  73.385  0.00  0.00           H  
ATOM   3370  CG  GLN A 213      49.393  41.056  73.336  0.00  0.00           C  
ATOM   3371  HG1 GLN A 213      48.787  41.913  73.653  0.00  0.00           H  
ATOM   3372  HG2 GLN A 213      49.969  41.634  72.600  0.00  0.00           H  
ATOM   3373  CD  GLN A 213      50.226  40.389  74.421  0.00  0.00           C  
ATOM   3374  OE1 GLN A 213      49.927  39.268  74.817  0.00  0.00           O  
ATOM   3375  NE2 GLN A 213      51.313  41.031  74.861  0.00  0.00           N  
ATOM   3376 HE21 GLN A 213      51.515  41.966  74.539  0.00  0.00           H  
ATOM   3377 HE22 GLN A 213      51.810  40.593  75.625  0.00  0.00           H  
ATOM   3378  C   GLN A 213      46.911  39.596  70.786  0.00  0.00           C  
ATOM   3379  O   GLN A 213      47.431  39.212  69.747  0.00  0.00           O  
ATOM   3380  N   LYS A 214      45.698  39.198  71.159  0.00  0.00           N  
ATOM   3381  H   LYS A 214      45.256  39.450  72.038  0.00  0.00           H  
ATOM   3382  CA  LYS A 214      44.945  38.281  70.328  0.00  0.00           C  
ATOM   3383  HA  LYS A 214      45.585  37.630  69.735  0.00  0.00           H  
ATOM   3384  CB  LYS A 214      44.040  37.333  71.116  0.00  0.00           C  
ATOM   3385  HB1 LYS A 214      43.184  37.882  71.518  0.00  0.00           H  
ATOM   3386  HB2 LYS A 214      44.598  36.979  71.973  0.00  0.00           H  
ATOM   3387  CG  LYS A 214      43.536  36.097  70.367  0.00  0.00           C  
ATOM   3388  HG1 LYS A 214      44.455  35.560  70.139  0.00  0.00           H  
ATOM   3389  HG2 LYS A 214      43.025  36.400  69.458  0.00  0.00           H  
ATOM   3390  CD  LYS A 214      42.701  35.232  71.310  0.00  0.00           C  
ATOM   3391  HD1 LYS A 214      41.901  35.888  71.662  0.00  0.00           H  
ATOM   3392  HD2 LYS A 214      43.245  34.928  72.206  0.00  0.00           H  
ATOM   3393  CE  LYS A 214      41.967  34.029  70.724  0.00  0.00           C  
ATOM   3394  HE1 LYS A 214      42.555  33.524  69.961  0.00  0.00           H  
ATOM   3395  HE2 LYS A 214      40.956  34.233  70.366  0.00  0.00           H  
ATOM   3396  NZ  LYS A 214      41.720  33.081  71.821  0.00  0.00           N1+
ATOM   3397  HZ1 LYS A 214      41.148  32.355  71.430  0.00  0.00           H  
ATOM   3398  HZ2 LYS A 214      42.539  32.609  72.184  0.00  0.00           H  
ATOM   3399  HZ3 LYS A 214      41.218  33.439  72.619  0.00  0.00           H  
ATOM   3400  C   LYS A 214      44.147  39.007  69.250  0.00  0.00           C  
ATOM   3401  O   LYS A 214      43.846  38.465  68.198  0.00  0.00           O  
ATOM   3402  N   ALA A 215      43.639  40.195  69.597  0.00  0.00           N  
ATOM   3403  H   ALA A 215      43.822  40.577  70.505  0.00  0.00           H  
ATOM   3404  CA  ALA A 215      42.901  40.926  68.580  0.00  0.00           C  
ATOM   3405  HA  ALA A 215      41.985  40.462  68.222  0.00  0.00           H  
ATOM   3406  CB  ALA A 215      42.454  42.245  69.213  0.00  0.00           C  
ATOM   3407  HB1 ALA A 215      41.794  42.022  70.049  0.00  0.00           H  
ATOM   3408  HB2 ALA A 215      43.309  42.824  69.561  0.00  0.00           H  
ATOM   3409  HB3 ALA A 215      42.086  42.927  68.443  0.00  0.00           H  
ATOM   3410  C   ALA A 215      43.765  41.303  67.394  0.00  0.00           C  
ATOM   3411  O   ALA A 215      43.302  41.276  66.257  0.00  0.00           O  
ATOM   3412  N   CYS A 216      45.066  41.525  67.614  0.00  0.00           N  
ATOM   3413  H   CYS A 216      45.314  41.679  68.583  0.00  0.00           H  
ATOM   3414  CA  CYS A 216      46.138  41.664  66.657  0.00  0.00           C  
ATOM   3415  HA  CYS A 216      45.872  42.417  65.916  0.00  0.00           H  
ATOM   3416  CB  CYS A 216      47.392  42.108  67.399  0.00  0.00           C  
ATOM   3417  HB1 CYS A 216      48.297  41.939  66.815  0.00  0.00           H  
ATOM   3418  HB2 CYS A 216      47.543  41.420  68.242  0.00  0.00           H  
ATOM   3419  SG  CYS A 216      47.094  43.832  67.868  0.00  0.00           S  
ATOM   3420  HG  CYS A 216      46.467  43.570  69.015  0.00  0.00           H  
ATOM   3421  C   CYS A 216      46.392  40.421  65.818  0.00  0.00           C  
ATOM   3422  O   CYS A 216      46.872  40.511  64.684  0.00  0.00           O  
ATOM   3423  N   LYS A 217      46.183  39.192  66.299  0.00  0.00           N  
ATOM   3424  H   LYS A 217      45.896  39.121  67.264  0.00  0.00           H  
ATOM   3425  CA  LYS A 217      46.126  37.927  65.599  0.00  0.00           C  
ATOM   3426  HA  LYS A 217      47.005  37.841  64.960  0.00  0.00           H  
ATOM   3427  CB  LYS A 217      46.260  36.776  66.587  0.00  0.00           C  
ATOM   3428  HB1 LYS A 217      46.104  35.865  66.014  0.00  0.00           H  
ATOM   3429  HB2 LYS A 217      45.402  36.668  67.258  0.00  0.00           H  
ATOM   3430  CG  LYS A 217      47.566  36.734  67.364  0.00  0.00           C  
ATOM   3431  HG1 LYS A 217      47.680  37.679  67.900  0.00  0.00           H  
ATOM   3432  HG2 LYS A 217      48.391  36.904  66.668  0.00  0.00           H  
ATOM   3433  CD  LYS A 217      47.697  35.535  68.292  0.00  0.00           C  
ATOM   3434  HD1 LYS A 217      47.672  34.615  67.721  0.00  0.00           H  
ATOM   3435  HD2 LYS A 217      46.794  35.502  68.905  0.00  0.00           H  
ATOM   3436  CE  LYS A 217      48.957  35.485  69.152  0.00  0.00           C  
ATOM   3437  HE1 LYS A 217      49.057  36.358  69.796  0.00  0.00           H  
ATOM   3438  HE2 LYS A 217      49.817  35.341  68.490  0.00  0.00           H  
ATOM   3439  NZ  LYS A 217      48.710  34.361  70.064  0.00  0.00           N1+
ATOM   3440  HZ1 LYS A 217      49.549  34.194  70.606  0.00  0.00           H  
ATOM   3441  HZ2 LYS A 217      47.998  34.605  70.733  0.00  0.00           H  
ATOM   3442  HZ3 LYS A 217      48.478  33.493  69.590  0.00  0.00           H  
ATOM   3443  C   LYS A 217      44.866  37.735  64.756  0.00  0.00           C  
ATOM   3444  O   LYS A 217      44.960  37.412  63.572  0.00  0.00           O  
ATOM   3445  N   VAL A 218      43.682  38.013  65.292  0.00  0.00           N  
ATOM   3446  H   VAL A 218      43.711  38.252  66.274  0.00  0.00           H  
ATOM   3447  CA  VAL A 218      42.440  37.989  64.535  0.00  0.00           C  
ATOM   3448  HA  VAL A 218      42.239  36.977  64.176  0.00  0.00           H  
ATOM   3449  CB  VAL A 218      41.238  38.321  65.423  0.00  0.00           C  
ATOM   3450  HB  VAL A 218      41.427  39.229  65.982  0.00  0.00           H  
ATOM   3451  CG1 VAL A 218      39.987  38.119  64.583  0.00  0.00           C  
ATOM   3452 HG11 VAL A 218      39.126  38.213  65.244  0.00  0.00           H  
ATOM   3453 HG12 VAL A 218      39.880  38.884  63.819  0.00  0.00           H  
ATOM   3454 HG13 VAL A 218      39.992  37.136  64.109  0.00  0.00           H  
ATOM   3455  CG2 VAL A 218      41.005  37.283  66.521  0.00  0.00           C  
ATOM   3456 HG21 VAL A 218      40.239  37.650  67.202  0.00  0.00           H  
ATOM   3457 HG22 VAL A 218      40.671  36.340  66.079  0.00  0.00           H  
ATOM   3458 HG23 VAL A 218      41.923  37.101  67.077  0.00  0.00           H  
ATOM   3459  C   VAL A 218      42.572  38.896  63.327  0.00  0.00           C  
ATOM   3460  O   VAL A 218      42.352  38.462  62.199  0.00  0.00           O  
ATOM   3461  N   LEU A 219      42.940  40.161  63.524  0.00  0.00           N  
ATOM   3462  H   LEU A 219      43.108  40.523  64.449  0.00  0.00           H  
ATOM   3463  CA  LEU A 219      42.987  41.180  62.495  0.00  0.00           C  
ATOM   3464  HA  LEU A 219      42.075  41.223  61.908  0.00  0.00           H  
ATOM   3465  CB  LEU A 219      43.275  42.563  63.084  0.00  0.00           C  
ATOM   3466  HB1 LEU A 219      44.238  42.460  63.588  0.00  0.00           H  
ATOM   3467  HB2 LEU A 219      42.486  42.822  63.791  0.00  0.00           H  
ATOM   3468  CG  LEU A 219      43.276  43.697  62.069  0.00  0.00           C  
ATOM   3469  HG  LEU A 219      44.161  43.570  61.442  0.00  0.00           H  
ATOM   3470  CD1 LEU A 219      42.021  43.796  61.200  0.00  0.00           C  
ATOM   3471 HD11 LEU A 219      42.108  44.646  60.511  0.00  0.00           H  
ATOM   3472 HD12 LEU A 219      41.752  42.882  60.688  0.00  0.00           H  
ATOM   3473 HD13 LEU A 219      41.232  44.034  61.905  0.00  0.00           H  
ATOM   3474  CD2 LEU A 219      43.473  45.022  62.805  0.00  0.00           C  
ATOM   3475 HD21 LEU A 219      42.756  45.214  63.605  0.00  0.00           H  
ATOM   3476 HD22 LEU A 219      44.523  45.068  63.101  0.00  0.00           H  
ATOM   3477 HD23 LEU A 219      43.240  45.784  62.059  0.00  0.00           H  
ATOM   3478  C   LEU A 219      44.067  40.910  61.454  0.00  0.00           C  
ATOM   3479  O   LEU A 219      43.909  41.284  60.292  0.00  0.00           O  
ATOM   3480  N   GLY A 220      45.091  40.124  61.800  0.00  0.00           N  
ATOM   3481  H   GLY A 220      45.155  39.830  62.773  0.00  0.00           H  
ATOM   3482  CA  GLY A 220      46.192  39.758  60.945  0.00  0.00           C  
ATOM   3483  HA1 GLY A 220      47.001  39.432  61.602  0.00  0.00           H  
ATOM   3484  HA2 GLY A 220      46.558  40.695  60.508  0.00  0.00           H  
ATOM   3485  C   GLY A 220      45.840  38.689  59.919  0.00  0.00           C  
ATOM   3486  O   GLY A 220      46.342  38.698  58.799  0.00  0.00           O  
ATOM   3487  N   ILE A 221      44.954  37.748  60.254  0.00  0.00           N  
ATOM   3488  H   ILE A 221      44.484  37.781  61.146  0.00  0.00           H  
ATOM   3489  CA  ILE A 221      44.692  36.589  59.426  0.00  0.00           C  
ATOM   3490  HA  ILE A 221      45.593  36.482  58.832  0.00  0.00           H  
ATOM   3491  CB  ILE A 221      44.630  35.264  60.186  0.00  0.00           C  
ATOM   3492  HB  ILE A 221      45.620  35.251  60.634  0.00  0.00           H  
ATOM   3493  CG2 ILE A 221      43.500  35.208  61.216  0.00  0.00           C  
ATOM   3494 HG21 ILE A 221      43.385  36.189  61.680  0.00  0.00           H  
ATOM   3495 HG22 ILE A 221      42.509  34.960  60.847  0.00  0.00           H  
ATOM   3496 HG23 ILE A 221      43.686  34.499  62.024  0.00  0.00           H  
ATOM   3497  CG1 ILE A 221      44.416  34.003  59.346  0.00  0.00           C  
ATOM   3498 HG11 ILE A 221      43.451  34.105  58.852  0.00  0.00           H  
ATOM   3499 HG12 ILE A 221      44.271  33.157  60.014  0.00  0.00           H  
ATOM   3500  CD  ILE A 221      45.490  33.671  58.314  0.00  0.00           C  
ATOM   3501  HD1 ILE A 221      45.517  34.516  57.614  0.00  0.00           H  
ATOM   3502  HD2 ILE A 221      46.460  33.669  58.809  0.00  0.00           H  
ATOM   3503  HD3 ILE A 221      45.369  32.666  57.908  0.00  0.00           H  
ATOM   3504  C   ILE A 221      43.587  36.922  58.433  0.00  0.00           C  
ATOM   3505  O   ILE A 221      43.736  36.494  57.298  0.00  0.00           O  
ATOM   3506  N   VAL A 222      42.485  37.589  58.772  0.00  0.00           N  
ATOM   3507  H   VAL A 222      42.406  37.775  59.766  0.00  0.00           H  
ATOM   3508  CA  VAL A 222      41.634  38.216  57.776  0.00  0.00           C  
ATOM   3509  HA  VAL A 222      41.176  37.395  57.221  0.00  0.00           H  
ATOM   3510  CB  VAL A 222      40.476  38.898  58.501  0.00  0.00           C  
ATOM   3511  HB  VAL A 222      39.766  39.191  57.729  0.00  0.00           H  
ATOM   3512  CG1 VAL A 222      39.683  37.951  59.401  0.00  0.00           C  
ATOM   3513 HG11 VAL A 222      38.735  38.419  59.654  0.00  0.00           H  
ATOM   3514 HG12 VAL A 222      39.440  36.942  59.054  0.00  0.00           H  
ATOM   3515 HG13 VAL A 222      40.089  37.804  60.395  0.00  0.00           H  
ATOM   3516  CG2 VAL A 222      40.857  40.100  59.360  0.00  0.00           C  
ATOM   3517 HG21 VAL A 222      39.964  40.499  59.846  0.00  0.00           H  
ATOM   3518 HG22 VAL A 222      41.544  39.798  60.138  0.00  0.00           H  
ATOM   3519 HG23 VAL A 222      41.284  40.906  58.751  0.00  0.00           H  
ATOM   3520  C   VAL A 222      42.382  39.019  56.725  0.00  0.00           C  
ATOM   3521  O   VAL A 222      42.212  38.803  55.526  0.00  0.00           O  
ATOM   3522  N   PHE A 223      43.266  39.925  57.152  0.00  0.00           N  
ATOM   3523  H   PHE A 223      43.318  40.203  58.128  0.00  0.00           H  
ATOM   3524  CA  PHE A 223      44.013  40.737  56.224  0.00  0.00           C  
ATOM   3525  HA  PHE A 223      43.442  41.260  55.457  0.00  0.00           H  
ATOM   3526  CB  PHE A 223      44.768  41.752  57.086  0.00  0.00           C  
ATOM   3527  HB1 PHE A 223      45.295  41.201  57.865  0.00  0.00           H  
ATOM   3528  HB2 PHE A 223      44.115  42.477  57.556  0.00  0.00           H  
ATOM   3529  CG  PHE A 223      45.907  42.474  56.388  0.00  0.00           C  
ATOM   3530  CD1 PHE A 223      45.719  43.001  55.111  0.00  0.00           C  
ATOM   3531  HD1 PHE A 223      44.755  42.864  54.636  0.00  0.00           H  
ATOM   3532  CE1 PHE A 223      46.753  43.679  54.466  0.00  0.00           C  
ATOM   3533  HE1 PHE A 223      46.619  44.028  53.449  0.00  0.00           H  
ATOM   3534  CZ  PHE A 223      47.942  44.008  55.134  0.00  0.00           C  
ATOM   3535  HZ  PHE A 223      48.651  44.663  54.655  0.00  0.00           H  
ATOM   3536  CE2 PHE A 223      48.066  43.632  56.482  0.00  0.00           C  
ATOM   3537  HE2 PHE A 223      49.004  43.781  56.994  0.00  0.00           H  
ATOM   3538  CD2 PHE A 223      47.075  42.834  57.063  0.00  0.00           C  
ATOM   3539  HD2 PHE A 223      47.180  42.576  58.105  0.00  0.00           H  
ATOM   3540  C   PHE A 223      44.999  39.845  55.476  0.00  0.00           C  
ATOM   3541  O   PHE A 223      45.049  39.985  54.257  0.00  0.00           O  
ATOM   3542  N   PHE A 224      45.707  38.865  56.039  0.00  0.00           N  
ATOM   3543  H   PHE A 224      45.689  38.916  57.041  0.00  0.00           H  
ATOM   3544  CA  PHE A 224      46.691  38.093  55.292  0.00  0.00           C  
ATOM   3545  HA  PHE A 224      47.447  38.714  54.820  0.00  0.00           H  
ATOM   3546  CB  PHE A 224      47.325  37.031  56.186  0.00  0.00           C  
ATOM   3547  HB1 PHE A 224      46.619  36.376  56.707  0.00  0.00           H  
ATOM   3548  HB2 PHE A 224      47.843  37.664  56.912  0.00  0.00           H  
ATOM   3549  CG  PHE A 224      48.331  36.116  55.543  0.00  0.00           C  
ATOM   3550  CD1 PHE A 224      47.949  34.792  55.343  0.00  0.00           C  
ATOM   3551  HD1 PHE A 224      46.944  34.502  55.622  0.00  0.00           H  
ATOM   3552  CE1 PHE A 224      48.853  33.861  54.815  0.00  0.00           C  
ATOM   3553  HE1 PHE A 224      48.543  32.830  54.721  0.00  0.00           H  
ATOM   3554  CZ  PHE A 224      50.151  34.263  54.477  0.00  0.00           C  
ATOM   3555  HZ  PHE A 224      50.755  33.439  54.129  0.00  0.00           H  
ATOM   3556  CE2 PHE A 224      50.536  35.586  54.718  0.00  0.00           C  
ATOM   3557  HE2 PHE A 224      51.520  35.889  54.386  0.00  0.00           H  
ATOM   3558  CD2 PHE A 224      49.654  36.505  55.292  0.00  0.00           C  
ATOM   3559  HD2 PHE A 224      49.864  37.550  55.489  0.00  0.00           H  
ATOM   3560  C   PHE A 224      46.005  37.349  54.149  0.00  0.00           C  
ATOM   3561  O   PHE A 224      46.510  37.408  53.031  0.00  0.00           O  
ATOM   3562  N   LEU A 225      44.917  36.661  54.511  0.00  0.00           N  
ATOM   3563  H   LEU A 225      44.699  36.726  55.489  0.00  0.00           H  
ATOM   3564  CA  LEU A 225      43.942  36.061  53.624  0.00  0.00           C  
ATOM   3565  HA  LEU A 225      44.501  35.355  53.006  0.00  0.00           H  
ATOM   3566  CB  LEU A 225      42.892  35.332  54.449  0.00  0.00           C  
ATOM   3567  HB1 LEU A 225      42.076  34.997  53.806  0.00  0.00           H  
ATOM   3568  HB2 LEU A 225      42.450  36.070  55.119  0.00  0.00           H  
ATOM   3569  CG  LEU A 225      43.342  34.046  55.147  0.00  0.00           C  
ATOM   3570  HG  LEU A 225      44.144  34.291  55.838  0.00  0.00           H  
ATOM   3571  CD1 LEU A 225      42.266  33.497  56.081  0.00  0.00           C  
ATOM   3572 HD11 LEU A 225      41.261  33.441  55.640  0.00  0.00           H  
ATOM   3573 HD12 LEU A 225      42.629  32.524  56.411  0.00  0.00           H  
ATOM   3574 HD13 LEU A 225      42.116  34.121  56.953  0.00  0.00           H  
ATOM   3575  CD2 LEU A 225      43.754  33.038  54.084  0.00  0.00           C  
ATOM   3576 HD21 LEU A 225      44.704  33.463  53.767  0.00  0.00           H  
ATOM   3577 HD22 LEU A 225      44.042  32.106  54.574  0.00  0.00           H  
ATOM   3578 HD23 LEU A 225      42.926  32.865  53.399  0.00  0.00           H  
ATOM   3579  C   LEU A 225      43.322  36.985  52.589  0.00  0.00           C  
ATOM   3580  O   LEU A 225      43.147  36.497  51.478  0.00  0.00           O  
ATOM   3581  N   PHE A 226      43.167  38.304  52.775  0.00  0.00           N  
ATOM   3582  H   PHE A 226      43.215  38.633  53.731  0.00  0.00           H  
ATOM   3583  CA  PHE A 226      42.787  39.173  51.691  0.00  0.00           C  
ATOM   3584  HA  PHE A 226      41.916  38.901  51.088  0.00  0.00           H  
ATOM   3585  CB  PHE A 226      42.507  40.521  52.363  0.00  0.00           C  
ATOM   3586  HB1 PHE A 226      43.428  40.954  52.742  0.00  0.00           H  
ATOM   3587  HB2 PHE A 226      41.829  40.298  53.187  0.00  0.00           H  
ATOM   3588  CG  PHE A 226      41.890  41.492  51.389  0.00  0.00           C  
ATOM   3589  CD1 PHE A 226      40.545  41.347  51.050  0.00  0.00           C  
ATOM   3590  HD1 PHE A 226      39.981  40.525  51.453  0.00  0.00           H  
ATOM   3591  CE1 PHE A 226      39.987  42.234  50.117  0.00  0.00           C  
ATOM   3592  HE1 PHE A 226      38.953  42.067  49.853  0.00  0.00           H  
ATOM   3593  CZ  PHE A 226      40.753  43.277  49.581  0.00  0.00           C  
ATOM   3594  HZ  PHE A 226      40.320  43.912  48.819  0.00  0.00           H  
ATOM   3595  CE2 PHE A 226      42.126  43.382  49.862  0.00  0.00           C  
ATOM   3596  HE2 PHE A 226      42.668  44.187  49.407  0.00  0.00           H  
ATOM   3597  CD2 PHE A 226      42.693  42.426  50.716  0.00  0.00           C  
ATOM   3598  HD2 PHE A 226      43.719  42.502  51.049  0.00  0.00           H  
ATOM   3599  C   PHE A 226      43.892  39.291  50.657  0.00  0.00           C  
ATOM   3600  O   PHE A 226      43.666  39.059  49.468  0.00  0.00           O  
ATOM   3601  N   VAL A 227      45.082  39.593  51.183  0.00  0.00           N  
ATOM   3602  H   VAL A 227      45.136  39.680  52.189  0.00  0.00           H  
ATOM   3603  CA  VAL A 227      46.269  39.681  50.367  0.00  0.00           C  
ATOM   3604  HA  VAL A 227      46.277  40.517  49.665  0.00  0.00           H  
ATOM   3605  CB  VAL A 227      47.487  40.006  51.214  0.00  0.00           C  
ATOM   3606  HB  VAL A 227      47.721  39.234  51.949  0.00  0.00           H  
ATOM   3607  CG1 VAL A 227      48.712  40.113  50.303  0.00  0.00           C  
ATOM   3608 HG11 VAL A 227      48.744  41.045  49.727  0.00  0.00           H  
ATOM   3609 HG12 VAL A 227      49.500  40.167  51.050  0.00  0.00           H  
ATOM   3610 HG13 VAL A 227      48.847  39.255  49.659  0.00  0.00           H  
ATOM   3611  CG2 VAL A 227      47.278  41.339  51.939  0.00  0.00           C  
ATOM   3612 HG21 VAL A 227      46.659  41.963  51.308  0.00  0.00           H  
ATOM   3613 HG22 VAL A 227      46.875  41.055  52.912  0.00  0.00           H  
ATOM   3614 HG23 VAL A 227      48.248  41.801  52.164  0.00  0.00           H  
ATOM   3615  C   VAL A 227      46.509  38.450  49.495  0.00  0.00           C  
ATOM   3616  O   VAL A 227      46.474  38.487  48.261  0.00  0.00           O  
ATOM   3617  N   VAL A 228      46.829  37.324  50.132  0.00  0.00           N  
ATOM   3618  H   VAL A 228      46.743  37.319  51.142  0.00  0.00           H  
ATOM   3619  CA  VAL A 228      47.240  36.117  49.452  0.00  0.00           C  
ATOM   3620  HA  VAL A 228      48.041  36.350  48.753  0.00  0.00           H  
ATOM   3621  CB  VAL A 228      47.864  35.057  50.355  0.00  0.00           C  
ATOM   3622  HB  VAL A 228      48.425  34.320  49.768  0.00  0.00           H  
ATOM   3623  CG1 VAL A 228      48.857  35.623  51.357  0.00  0.00           C  
ATOM   3624 HG11 VAL A 228      49.399  34.796  51.832  0.00  0.00           H  
ATOM   3625 HG12 VAL A 228      49.663  36.053  50.761  0.00  0.00           H  
ATOM   3626 HG13 VAL A 228      48.496  36.354  52.082  0.00  0.00           H  
ATOM   3627  CG2 VAL A 228      46.854  34.363  51.258  0.00  0.00           C  
ATOM   3628 HG21 VAL A 228      46.329  35.047  51.914  0.00  0.00           H  
ATOM   3629 HG22 VAL A 228      46.131  33.822  50.640  0.00  0.00           H  
ATOM   3630 HG23 VAL A 228      47.393  33.693  51.926  0.00  0.00           H  
ATOM   3631  C   VAL A 228      46.162  35.545  48.527  0.00  0.00           C  
ATOM   3632  O   VAL A 228      46.497  34.810  47.605  0.00  0.00           O  
ATOM   3633  N   MET A 229      44.900  35.936  48.685  0.00  0.00           N  
ATOM   3634  H   MET A 229      44.729  36.574  49.451  0.00  0.00           H  
ATOM   3635  CA  MET A 229      43.882  35.480  47.751  0.00  0.00           C  
ATOM   3636  HA  MET A 229      44.094  34.449  47.475  0.00  0.00           H  
ATOM   3637  CB  MET A 229      42.532  35.394  48.456  0.00  0.00           C  
ATOM   3638  HB1 MET A 229      41.755  35.350  47.701  0.00  0.00           H  
ATOM   3639  HB2 MET A 229      42.284  36.323  48.959  0.00  0.00           H  
ATOM   3640  CG  MET A 229      42.475  34.137  49.330  0.00  0.00           C  
ATOM   3641  HG1 MET A 229      43.223  34.163  50.122  0.00  0.00           H  
ATOM   3642  HG2 MET A 229      42.574  33.283  48.660  0.00  0.00           H  
ATOM   3643  SD  MET A 229      40.864  33.927  50.132  0.00  0.00           S  
ATOM   3644  CE  MET A 229      40.936  32.142  50.474  0.00  0.00           C  
ATOM   3645  HE1 MET A 229      40.283  31.758  51.260  0.00  0.00           H  
ATOM   3646  HE2 MET A 229      40.737  31.622  49.542  0.00  0.00           H  
ATOM   3647  HE3 MET A 229      41.957  31.918  50.775  0.00  0.00           H  
ATOM   3648  C   MET A 229      43.671  36.320  46.502  0.00  0.00           C  
ATOM   3649  O   MET A 229      43.276  35.856  45.434  0.00  0.00           O  
ATOM   3650  N   TRP A 230      43.950  37.622  46.643  0.00  0.00           N  
ATOM   3651  H   TRP A 230      44.079  38.068  47.532  0.00  0.00           H  
ATOM   3652  CA  TRP A 230      44.013  38.562  45.545  0.00  0.00           C  
ATOM   3653  HA  TRP A 230      43.387  38.066  44.802  0.00  0.00           H  
ATOM   3654  CB  TRP A 230      43.472  39.901  46.029  0.00  0.00           C  
ATOM   3655  HB1 TRP A 230      43.730  40.601  45.237  0.00  0.00           H  
ATOM   3656  HB2 TRP A 230      44.071  40.165  46.898  0.00  0.00           H  
ATOM   3657  CG  TRP A 230      41.993  40.046  46.166  0.00  0.00           C  
ATOM   3658  CD1 TRP A 230      41.310  40.178  47.328  0.00  0.00           C  
ATOM   3659  HD1 TRP A 230      41.774  40.228  48.302  0.00  0.00           H  
ATOM   3660  NE1 TRP A 230      39.945  40.142  47.087  0.00  0.00           N  
ATOM   3661  HE1 TRP A 230      39.252  40.304  47.799  0.00  0.00           H  
ATOM   3662  CE2 TRP A 230      39.676  39.925  45.749  0.00  0.00           C  
ATOM   3663  CZ2 TRP A 230      38.509  39.917  44.975  0.00  0.00           C  
ATOM   3664  HZ2 TRP A 230      37.551  39.820  45.466  0.00  0.00           H  
ATOM   3665  CH2 TRP A 230      38.574  39.619  43.613  0.00  0.00           C  
ATOM   3666  HH2 TRP A 230      37.681  39.589  43.009  0.00  0.00           H  
ATOM   3667  CZ3 TRP A 230      39.820  39.459  42.999  0.00  0.00           C  
ATOM   3668  HZ3 TRP A 230      39.831  39.269  41.932  0.00  0.00           H  
ATOM   3669  CE3 TRP A 230      40.983  39.649  43.752  0.00  0.00           C  
ATOM   3670  HE3 TRP A 230      41.902  39.750  43.193  0.00  0.00           H  
ATOM   3671  CD2 TRP A 230      40.970  39.873  45.143  0.00  0.00           C  
ATOM   3672  C   TRP A 230      45.345  38.799  44.836  0.00  0.00           C  
ATOM   3673  O   TRP A 230      45.452  39.166  43.671  0.00  0.00           O  
ATOM   3674  N   CYS A 231      46.432  38.394  45.501  0.00  0.00           N  
ATOM   3675  H   CYS A 231      46.313  38.022  46.442  0.00  0.00           H  
ATOM   3676  CA  CYS A 231      47.746  38.570  44.921  0.00  0.00           C  
ATOM   3677  HA  CYS A 231      47.743  39.609  44.595  0.00  0.00           H  
ATOM   3678  CB  CYS A 231      48.876  38.505  45.942  0.00  0.00           C  
ATOM   3679  HB1 CYS A 231      48.913  37.483  46.315  0.00  0.00           H  
ATOM   3680  HB2 CYS A 231      48.555  39.162  46.753  0.00  0.00           H  
ATOM   3681  SG  CYS A 231      50.492  39.093  45.367  0.00  0.00           S  
ATOM   3682  HG  CYS A 231      50.585  38.213  44.371  0.00  0.00           H  
ATOM   3683  C   CYS A 231      48.136  37.858  43.634  0.00  0.00           C  
ATOM   3684  O   CYS A 231      48.580  38.508  42.691  0.00  0.00           O  
ATOM   3685  N   PRO A 232      47.802  36.592  43.413  0.00  0.00           N  
ATOM   3686  CD  PRO A 232      47.434  35.622  44.436  0.00  0.00           C  
ATOM   3687  HD1 PRO A 232      46.344  35.643  44.508  0.00  0.00           H  
ATOM   3688  HD2 PRO A 232      47.859  35.847  45.406  0.00  0.00           H  
ATOM   3689  CG  PRO A 232      47.958  34.327  43.837  0.00  0.00           C  
ATOM   3690  HG1 PRO A 232      47.429  33.433  44.183  0.00  0.00           H  
ATOM   3691  HG2 PRO A 232      49.034  34.283  44.006  0.00  0.00           H  
ATOM   3692  CB  PRO A 232      47.711  34.454  42.333  0.00  0.00           C  
ATOM   3693  HB1 PRO A 232      46.666  34.246  42.117  0.00  0.00           H  
ATOM   3694  HB2 PRO A 232      48.472  33.964  41.742  0.00  0.00           H  
ATOM   3695  CA  PRO A 232      47.933  35.946  42.120  0.00  0.00           C  
ATOM   3696  HA  PRO A 232      48.981  36.094  41.828  0.00  0.00           H  
ATOM   3697  C   PRO A 232      47.104  36.515  40.974  0.00  0.00           C  
ATOM   3698  O   PRO A 232      47.585  36.616  39.841  0.00  0.00           O  
ATOM   3699  N   PHE A 233      45.865  36.880  41.287  0.00  0.00           N  
ATOM   3700  H   PHE A 233      45.629  36.857  42.271  0.00  0.00           H  
ATOM   3701  CA  PHE A 233      44.911  37.571  40.435  0.00  0.00           C  
ATOM   3702  HA  PHE A 233      44.627  36.844  39.678  0.00  0.00           H  
ATOM   3703  CB  PHE A 233      43.613  37.812  41.204  0.00  0.00           C  
ATOM   3704  HB1 PHE A 233      43.713  38.379  42.130  0.00  0.00           H  
ATOM   3705  HB2 PHE A 233      43.170  36.863  41.494  0.00  0.00           H  
ATOM   3706  CG  PHE A 233      42.593  38.616  40.432  0.00  0.00           C  
ATOM   3707  CD1 PHE A 233      41.770  37.997  39.480  0.00  0.00           C  
ATOM   3708  HD1 PHE A 233      41.936  36.991  39.125  0.00  0.00           H  
ATOM   3709  CE1 PHE A 233      40.958  38.808  38.685  0.00  0.00           C  
ATOM   3710  HE1 PHE A 233      40.511  38.364  37.810  0.00  0.00           H  
ATOM   3711  CZ  PHE A 233      40.948  40.210  38.776  0.00  0.00           C  
ATOM   3712  HZ  PHE A 233      40.346  40.765  38.075  0.00  0.00           H  
ATOM   3713  CE2 PHE A 233      41.644  40.785  39.847  0.00  0.00           C  
ATOM   3714  HE2 PHE A 233      41.583  41.861  39.865  0.00  0.00           H  
ATOM   3715  CD2 PHE A 233      42.500  40.002  40.640  0.00  0.00           C  
ATOM   3716  HD2 PHE A 233      43.037  40.501  41.430  0.00  0.00           H  
ATOM   3717  C   PHE A 233      45.423  38.863  39.825  0.00  0.00           C  
ATOM   3718  O   PHE A 233      45.429  38.937  38.597  0.00  0.00           O  
ATOM   3719  N   PHE A 234      45.869  39.831  40.621  0.00  0.00           N  
ATOM   3720  H   PHE A 234      45.946  39.646  41.619  0.00  0.00           H  
ATOM   3721  CA  PHE A 234      46.269  41.137  40.134  0.00  0.00           C  
ATOM   3722  HA  PHE A 234      45.511  41.481  39.425  0.00  0.00           H  
ATOM   3723  CB  PHE A 234      46.382  42.139  41.280  0.00  0.00           C  
ATOM   3724  HB1 PHE A 234      46.826  42.993  40.765  0.00  0.00           H  
ATOM   3725  HB2 PHE A 234      47.038  41.651  41.990  0.00  0.00           H  
ATOM   3726  CG  PHE A 234      45.067  42.584  41.874  0.00  0.00           C  
ATOM   3727  CD1 PHE A 234      44.191  43.152  40.943  0.00  0.00           C  
ATOM   3728  HD1 PHE A 234      44.534  43.360  39.939  0.00  0.00           H  
ATOM   3729  CE1 PHE A 234      42.981  43.631  41.476  0.00  0.00           C  
ATOM   3730  HE1 PHE A 234      42.202  44.046  40.855  0.00  0.00           H  
ATOM   3731  CZ  PHE A 234      42.623  43.469  42.813  0.00  0.00           C  
ATOM   3732  HZ  PHE A 234      41.614  43.770  43.064  0.00  0.00           H  
ATOM   3733  CE2 PHE A 234      43.583  42.987  43.708  0.00  0.00           C  
ATOM   3734  HE2 PHE A 234      43.322  42.863  44.748  0.00  0.00           H  
ATOM   3735  CD2 PHE A 234      44.788  42.446  43.235  0.00  0.00           C  
ATOM   3736  HD2 PHE A 234      45.448  41.888  43.895  0.00  0.00           H  
ATOM   3737  C   PHE A 234      47.593  41.035  39.391  0.00  0.00           C  
ATOM   3738  O   PHE A 234      47.748  41.646  38.337  0.00  0.00           O  
ATOM   3739  N   ILE A 235      48.551  40.250  39.888  0.00  0.00           N  
ATOM   3740  H   ILE A 235      48.422  39.849  40.806  0.00  0.00           H  
ATOM   3741  CA  ILE A 235      49.817  40.070  39.205  0.00  0.00           C  
ATOM   3742  HA  ILE A 235      50.211  41.088  39.161  0.00  0.00           H  
ATOM   3743  CB  ILE A 235      50.859  39.265  39.970  0.00  0.00           C  
ATOM   3744  HB  ILE A 235      50.351  38.322  40.178  0.00  0.00           H  
ATOM   3745  CG2 ILE A 235      52.116  39.028  39.144  0.00  0.00           C  
ATOM   3746 HG21 ILE A 235      52.505  39.886  38.599  0.00  0.00           H  
ATOM   3747 HG22 ILE A 235      52.914  38.652  39.788  0.00  0.00           H  
ATOM   3748 HG23 ILE A 235      52.050  38.277  38.355  0.00  0.00           H  
ATOM   3749  CG1 ILE A 235      51.322  39.809  41.316  0.00  0.00           C  
ATOM   3750 HG11 ILE A 235      51.934  39.029  41.762  0.00  0.00           H  
ATOM   3751 HG12 ILE A 235      50.459  39.984  41.958  0.00  0.00           H  
ATOM   3752  CD  ILE A 235      52.141  41.100  41.277  0.00  0.00           C  
ATOM   3753  HD1 ILE A 235      52.468  41.328  42.291  0.00  0.00           H  
ATOM   3754  HD2 ILE A 235      53.052  40.910  40.705  0.00  0.00           H  
ATOM   3755  HD3 ILE A 235      51.542  41.890  40.824  0.00  0.00           H  
ATOM   3756  C   ILE A 235      49.589  39.461  37.831  0.00  0.00           C  
ATOM   3757  O   ILE A 235      50.349  39.750  36.911  0.00  0.00           O  
ATOM   3758  N   THR A 236      48.596  38.567  37.679  0.00  0.00           N  
ATOM   3759  H   THR A 236      48.182  38.107  38.476  0.00  0.00           H  
ATOM   3760  CA  THR A 236      48.270  37.911  36.438  0.00  0.00           C  
ATOM   3761  HA  THR A 236      49.154  37.634  35.871  0.00  0.00           H  
ATOM   3762  CB  THR A 236      47.417  36.660  36.634  0.00  0.00           C  
ATOM   3763  HB  THR A 236      46.573  37.005  37.230  0.00  0.00           H  
ATOM   3764  CG2 THR A 236      47.067  35.958  35.328  0.00  0.00           C  
ATOM   3765 HG21 THR A 236      46.459  35.062  35.488  0.00  0.00           H  
ATOM   3766 HG22 THR A 236      46.373  36.517  34.693  0.00  0.00           H  
ATOM   3767 HG23 THR A 236      47.976  35.678  34.795  0.00  0.00           H  
ATOM   3768  OG1 THR A 236      48.243  35.789  37.381  0.00  0.00           O  
ATOM   3769  HG1 THR A 236      47.873  35.916  38.262  0.00  0.00           H  
ATOM   3770  C   THR A 236      47.652  38.923  35.486  0.00  0.00           C  
ATOM   3771  O   THR A 236      47.840  38.854  34.269  0.00  0.00           O  
ATOM   3772  N   ASN A 237      46.845  39.868  35.991  0.00  0.00           N  
ATOM   3773  H   ASN A 237      46.528  39.730  36.939  0.00  0.00           H  
ATOM   3774  CA  ASN A 237      46.241  40.935  35.213  0.00  0.00           C  
ATOM   3775  HA  ASN A 237      45.723  40.353  34.457  0.00  0.00           H  
ATOM   3776  CB  ASN A 237      45.202  41.587  36.122  0.00  0.00           C  
ATOM   3777  HB1 ASN A 237      45.615  42.308  36.831  0.00  0.00           H  
ATOM   3778  HB2 ASN A 237      44.694  40.787  36.666  0.00  0.00           H  
ATOM   3779  CG  ASN A 237      44.057  42.249  35.369  0.00  0.00           C  
ATOM   3780  OD1 ASN A 237      42.949  42.391  35.876  0.00  0.00           O  
ATOM   3781  ND2 ASN A 237      44.367  42.961  34.281  0.00  0.00           N  
ATOM   3782 HD21 ASN A 237      45.215  42.836  33.749  0.00  0.00           H  
ATOM   3783 HD22 ASN A 237      43.713  43.682  34.000  0.00  0.00           H  
ATOM   3784  C   ASN A 237      47.301  41.908  34.717  0.00  0.00           C  
ATOM   3785  O   ASN A 237      47.060  42.396  33.613  0.00  0.00           O  
ATOM   3786  N   ILE A 238      48.328  42.165  35.519  0.00  0.00           N  
ATOM   3787  H   ILE A 238      48.221  41.823  36.462  0.00  0.00           H  
ATOM   3788  CA  ILE A 238      49.519  42.954  35.248  0.00  0.00           C  
ATOM   3789  HA  ILE A 238      49.327  43.957  34.877  0.00  0.00           H  
ATOM   3790  CB  ILE A 238      50.422  43.082  36.473  0.00  0.00           C  
ATOM   3791  HB  ILE A 238      50.434  42.148  37.026  0.00  0.00           H  
ATOM   3792  CG2 ILE A 238      51.900  43.262  36.125  0.00  0.00           C  
ATOM   3793 HG21 ILE A 238      52.543  43.293  37.000  0.00  0.00           H  
ATOM   3794 HG22 ILE A 238      52.334  42.453  35.535  0.00  0.00           H  
ATOM   3795 HG23 ILE A 238      51.999  44.199  35.582  0.00  0.00           H  
ATOM   3796  CG1 ILE A 238      49.870  44.214  37.340  0.00  0.00           C  
ATOM   3797 HG11 ILE A 238      48.829  44.056  37.593  0.00  0.00           H  
ATOM   3798 HG12 ILE A 238      49.895  45.125  36.753  0.00  0.00           H  
ATOM   3799  CD  ILE A 238      50.541  44.493  38.679  0.00  0.00           C  
ATOM   3800  HD1 ILE A 238      50.691  43.590  39.266  0.00  0.00           H  
ATOM   3801  HD2 ILE A 238      51.497  44.987  38.465  0.00  0.00           H  
ATOM   3802  HD3 ILE A 238      49.882  45.045  39.349  0.00  0.00           H  
ATOM   3803  C   ILE A 238      50.246  42.410  34.021  0.00  0.00           C  
ATOM   3804  O   ILE A 238      50.613  43.205  33.167  0.00  0.00           O  
ATOM   3805  N   MET A 239      50.254  41.091  33.798  0.00  0.00           N  
ATOM   3806  H   MET A 239      49.900  40.538  34.563  0.00  0.00           H  
ATOM   3807  CA  MET A 239      50.808  40.425  32.641  0.00  0.00           C  
ATOM   3808  HA  MET A 239      51.656  40.989  32.267  0.00  0.00           H  
ATOM   3809  CB  MET A 239      51.286  39.005  32.957  0.00  0.00           C  
ATOM   3810  HB1 MET A 239      51.696  38.544  32.060  0.00  0.00           H  
ATOM   3811  HB2 MET A 239      50.497  38.338  33.300  0.00  0.00           H  
ATOM   3812  CG  MET A 239      52.431  38.980  33.960  0.00  0.00           C  
ATOM   3813  HG1 MET A 239      52.145  39.613  34.797  0.00  0.00           H  
ATOM   3814  HG2 MET A 239      53.306  39.443  33.508  0.00  0.00           H  
ATOM   3815  SD  MET A 239      52.753  37.264  34.469  0.00  0.00           S  
ATOM   3816  CE  MET A 239      54.122  37.512  35.636  0.00  0.00           C  
ATOM   3817  HE1 MET A 239      53.868  38.155  36.469  0.00  0.00           H  
ATOM   3818  HE2 MET A 239      54.557  36.575  35.979  0.00  0.00           H  
ATOM   3819  HE3 MET A 239      54.809  38.169  35.112  0.00  0.00           H  
ATOM   3820  C   MET A 239      49.824  40.323  31.482  0.00  0.00           C  
ATOM   3821  O   MET A 239      50.264  40.237  30.330  0.00  0.00           O  
ATOM   3822  N   ALA A 240      48.522  40.393  31.741  0.00  0.00           N  
ATOM   3823  H   ALA A 240      48.229  40.504  32.696  0.00  0.00           H  
ATOM   3824  CA  ALA A 240      47.541  40.639  30.698  0.00  0.00           C  
ATOM   3825  HA  ALA A 240      47.757  40.041  29.807  0.00  0.00           H  
ATOM   3826  CB  ALA A 240      46.229  40.221  31.337  0.00  0.00           C  
ATOM   3827  HB1 ALA A 240      45.960  40.894  32.158  0.00  0.00           H  
ATOM   3828  HB2 ALA A 240      45.536  40.264  30.494  0.00  0.00           H  
ATOM   3829  HB3 ALA A 240      46.251  39.172  31.617  0.00  0.00           H  
ATOM   3830  C   ALA A 240      47.424  42.041  30.120  0.00  0.00           C  
ATOM   3831  O   ALA A 240      46.522  42.296  29.324  0.00  0.00           O  
ATOM   3832  N   VAL A 241      48.375  42.925  30.436  0.00  0.00           N  
ATOM   3833  H   VAL A 241      49.151  42.592  30.986  0.00  0.00           H  
ATOM   3834  CA  VAL A 241      48.253  44.340  30.183  0.00  0.00           C  
ATOM   3835  HA  VAL A 241      47.657  44.468  29.277  0.00  0.00           H  
ATOM   3836  CB  VAL A 241      47.522  45.099  31.290  0.00  0.00           C  
ATOM   3837  HB  VAL A 241      47.943  44.781  32.244  0.00  0.00           H  
ATOM   3838  CG1 VAL A 241      47.735  46.609  31.248  0.00  0.00           C  
ATOM   3839 HG11 VAL A 241      47.509  46.965  30.237  0.00  0.00           H  
ATOM   3840 HG12 VAL A 241      47.013  47.095  31.906  0.00  0.00           H  
ATOM   3841 HG13 VAL A 241      48.753  46.877  31.531  0.00  0.00           H  
ATOM   3842  CG2 VAL A 241      46.028  44.808  31.218  0.00  0.00           C  
ATOM   3843 HG21 VAL A 241      45.919  43.766  31.485  0.00  0.00           H  
ATOM   3844 HG22 VAL A 241      45.441  45.363  31.941  0.00  0.00           H  
ATOM   3845 HG23 VAL A 241      45.673  45.071  30.213  0.00  0.00           H  
ATOM   3846  C   VAL A 241      49.636  44.946  29.964  0.00  0.00           C  
ATOM   3847  O   VAL A 241      50.017  45.483  28.928  0.00  0.00           O  
ATOM   3848  N   ILE A 242      50.482  44.930  30.996  0.00  0.00           N  
ATOM   3849  H   ILE A 242      50.190  44.472  31.844  0.00  0.00           H  
ATOM   3850  CA  ILE A 242      51.755  45.619  30.971  0.00  0.00           C  
ATOM   3851  HA  ILE A 242      51.694  46.498  30.328  0.00  0.00           H  
ATOM   3852  CB  ILE A 242      52.200  46.033  32.373  0.00  0.00           C  
ATOM   3853  HB  ILE A 242      52.138  45.142  33.014  0.00  0.00           H  
ATOM   3854  CG2 ILE A 242      53.601  46.633  32.390  0.00  0.00           C  
ATOM   3855 HG21 ILE A 242      53.632  47.457  31.672  0.00  0.00           H  
ATOM   3856 HG22 ILE A 242      53.867  47.057  33.365  0.00  0.00           H  
ATOM   3857 HG23 ILE A 242      54.422  45.928  32.305  0.00  0.00           H  
ATOM   3858  CG1 ILE A 242      51.267  47.043  33.039  0.00  0.00           C  
ATOM   3859 HG11 ILE A 242      51.588  47.222  34.072  0.00  0.00           H  
ATOM   3860 HG12 ILE A 242      50.234  46.718  33.120  0.00  0.00           H  
ATOM   3861  CD  ILE A 242      51.225  48.452  32.445  0.00  0.00           C  
ATOM   3862  HD1 ILE A 242      50.251  48.903  32.603  0.00  0.00           H  
ATOM   3863  HD2 ILE A 242      52.053  49.081  32.788  0.00  0.00           H  
ATOM   3864  HD3 ILE A 242      51.296  48.478  31.351  0.00  0.00           H  
ATOM   3865  C   ILE A 242      52.901  44.813  30.385  0.00  0.00           C  
ATOM   3866  O   ILE A 242      53.868  45.430  29.930  0.00  0.00           O  
ATOM   3867  N   CYS A 243      52.770  43.490  30.320  0.00  0.00           N  
ATOM   3868  H   CYS A 243      51.897  43.080  30.610  0.00  0.00           H  
ATOM   3869  CA  CYS A 243      53.880  42.767  29.737  0.00  0.00           C  
ATOM   3870  HA  CYS A 243      54.864  43.067  30.106  0.00  0.00           H  
ATOM   3871  CB  CYS A 243      53.755  41.351  30.302  0.00  0.00           C  
ATOM   3872  HB1 CYS A 243      52.728  41.010  30.160  0.00  0.00           H  
ATOM   3873  HB2 CYS A 243      53.912  41.360  31.386  0.00  0.00           H  
ATOM   3874  SG  CYS A 243      54.942  40.143  29.669  0.00  0.00           S  
ATOM   3875  C   CYS A 243      53.889  42.877  28.217  0.00  0.00           C  
ATOM   3876  O   CYS A 243      52.908  42.645  27.515  0.00  0.00           O  
ATOM   3877  N   LYS A 244      55.082  43.199  27.698  0.00  0.00           N  
ATOM   3878  H   LYS A 244      55.769  43.522  28.369  0.00  0.00           H  
ATOM   3879  CA  LYS A 244      55.381  43.398  26.300  0.00  0.00           C  
ATOM   3880  HA  LYS A 244      54.600  43.980  25.812  0.00  0.00           H  
ATOM   3881  CB  LYS A 244      56.593  44.332  26.247  0.00  0.00           C  
ATOM   3882  HB1 LYS A 244      56.858  44.466  25.198  0.00  0.00           H  
ATOM   3883  HB2 LYS A 244      57.402  43.847  26.791  0.00  0.00           H  
ATOM   3884  CG  LYS A 244      56.476  45.720  26.887  0.00  0.00           C  
ATOM   3885  HG1 LYS A 244      57.251  46.417  26.572  0.00  0.00           H  
ATOM   3886  HG2 LYS A 244      56.414  45.663  27.972  0.00  0.00           H  
ATOM   3887  CD  LYS A 244      55.126  46.317  26.523  0.00  0.00           C  
ATOM   3888  HD1 LYS A 244      54.269  45.794  26.967  0.00  0.00           H  
ATOM   3889  HD2 LYS A 244      54.858  46.395  25.472  0.00  0.00           H  
ATOM   3890  CE  LYS A 244      54.945  47.741  27.071  0.00  0.00           C  
ATOM   3891  HE1 LYS A 244      54.182  48.303  26.537  0.00  0.00           H  
ATOM   3892  HE2 LYS A 244      55.909  48.250  27.053  0.00  0.00           H  
ATOM   3893  NZ  LYS A 244      54.501  47.804  28.466  0.00  0.00           N1+
ATOM   3894  HZ1 LYS A 244      55.248  48.144  29.047  0.00  0.00           H  
ATOM   3895  HZ2 LYS A 244      53.700  48.427  28.473  0.00  0.00           H  
ATOM   3896  HZ3 LYS A 244      54.219  46.893  28.795  0.00  0.00           H  
ATOM   3897  C   LYS A 244      55.725  42.138  25.518  0.00  0.00           C  
ATOM   3898  O   LYS A 244      55.601  42.240  24.289  0.00  0.00           O  
ATOM   3899  N   GLU A 245      56.391  41.131  26.083  0.00  0.00           N  
ATOM   3900  H   GLU A 245      56.528  41.092  27.092  0.00  0.00           H  
ATOM   3901  CA  GLU A 245      57.060  40.089  25.340  0.00  0.00           C  
ATOM   3902  HA  GLU A 245      56.592  39.878  24.382  0.00  0.00           H  
ATOM   3903  CB  GLU A 245      58.422  40.591  24.851  0.00  0.00           C  
ATOM   3904  HB1 GLU A 245      58.231  41.526  24.328  0.00  0.00           H  
ATOM   3905  HB2 GLU A 245      58.862  39.843  24.191  0.00  0.00           H  
ATOM   3906  CG  GLU A 245      59.537  40.859  25.851  0.00  0.00           C  
ATOM   3907  HG1 GLU A 245      59.687  39.946  26.439  0.00  0.00           H  
ATOM   3908  HG2 GLU A 245      59.044  41.611  26.462  0.00  0.00           H  
ATOM   3909  CD  GLU A 245      60.856  41.275  25.224  0.00  0.00           C  
ATOM   3910  OE1 GLU A 245      61.789  40.507  25.513  0.00  0.00           O  
ATOM   3911  OE2 GLU A 245      60.940  42.238  24.424  0.00  0.00           O1-
ATOM   3912  C   GLU A 245      57.191  38.734  26.032  0.00  0.00           C  
ATOM   3913  O   GLU A 245      57.236  37.733  25.320  0.00  0.00           O  
ATOM   3914  N   SER A 246      57.184  38.607  27.359  0.00  0.00           N  
ATOM   3915  H   SER A 246      57.068  39.457  27.894  0.00  0.00           H  
ATOM   3916  CA  SER A 246      57.392  37.357  28.056  0.00  0.00           C  
ATOM   3917  HA  SER A 246      58.186  36.773  27.592  0.00  0.00           H  
ATOM   3918  CB  SER A 246      57.879  37.668  29.464  0.00  0.00           C  
ATOM   3919  HB1 SER A 246      58.217  36.735  29.901  0.00  0.00           H  
ATOM   3920  HB2 SER A 246      57.100  38.159  30.042  0.00  0.00           H  
ATOM   3921  OG  SER A 246      58.944  38.601  29.506  0.00  0.00           O  
ATOM   3922  HG  SER A 246      58.746  39.089  30.308  0.00  0.00           H  
ATOM   3923  C   SER A 246      56.172  36.462  28.220  0.00  0.00           C  
ATOM   3924  O   SER A 246      56.323  35.256  28.398  0.00  0.00           O  
ATOM   3925  N   CYS A 247      54.972  37.042  28.216  0.00  0.00           N  
ATOM   3926  H   CYS A 247      55.020  38.053  28.162  0.00  0.00           H  
ATOM   3927  CA  CYS A 247      53.757  36.499  28.781  0.00  0.00           C  
ATOM   3928  HA  CYS A 247      54.069  35.792  29.561  0.00  0.00           H  
ATOM   3929  CB  CYS A 247      53.082  37.673  29.494  0.00  0.00           C  
ATOM   3930  HB1 CYS A 247      52.315  37.367  30.209  0.00  0.00           H  
ATOM   3931  HB2 CYS A 247      52.686  38.404  28.791  0.00  0.00           H  
ATOM   3932  SG  CYS A 247      54.252  38.475  30.621  0.00  0.00           S  
ATOM   3933  C   CYS A 247      52.914  35.784  27.734  0.00  0.00           C  
ATOM   3934  O   CYS A 247      53.003  35.922  26.521  0.00  0.00           O  
ATOM   3935  N   ASN A 248      51.934  35.036  28.266  0.00  0.00           N  
ATOM   3936  H   ASN A 248      51.744  35.069  29.248  0.00  0.00           H  
ATOM   3937  CA  ASN A 248      50.825  34.420  27.558  0.00  0.00           C  
ATOM   3938  HA  ASN A 248      51.272  33.948  26.678  0.00  0.00           H  
ATOM   3939  CB  ASN A 248      50.376  33.328  28.526  0.00  0.00           C  
ATOM   3940  HB1 ASN A 248      49.997  33.867  29.398  0.00  0.00           H  
ATOM   3941  HB2 ASN A 248      51.242  32.745  28.816  0.00  0.00           H  
ATOM   3942  CG  ASN A 248      49.307  32.449  27.894  0.00  0.00           C  
ATOM   3943  OD1 ASN A 248      48.171  32.897  27.760  0.00  0.00           O  
ATOM   3944  ND2 ASN A 248      49.724  31.310  27.328  0.00  0.00           N  
ATOM   3945 HD21 ASN A 248      50.730  31.274  27.323  0.00  0.00           H  
ATOM   3946 HD22 ASN A 248      49.173  30.890  26.589  0.00  0.00           H  
ATOM   3947  C   ASN A 248      49.742  35.374  27.091  0.00  0.00           C  
ATOM   3948  O   ASN A 248      49.497  36.472  27.585  0.00  0.00           O  
ATOM   3949  N   GLU A 249      49.100  34.946  26.000  0.00  0.00           N  
ATOM   3950  H   GLU A 249      49.441  34.100  25.576  0.00  0.00           H  
ATOM   3951  CA  GLU A 249      48.066  35.639  25.256  0.00  0.00           C  
ATOM   3952  HA  GLU A 249      47.674  36.353  25.975  0.00  0.00           H  
ATOM   3953  CB  GLU A 249      48.700  36.374  24.074  0.00  0.00           C  
ATOM   3954  HB1 GLU A 249      47.969  36.726  23.338  0.00  0.00           H  
ATOM   3955  HB2 GLU A 249      49.303  35.611  23.584  0.00  0.00           H  
ATOM   3956  CG  GLU A 249      49.654  37.518  24.373  0.00  0.00           C  
ATOM   3957  HG1 GLU A 249      50.546  37.178  24.892  0.00  0.00           H  
ATOM   3958  HG2 GLU A 249      49.097  38.296  24.890  0.00  0.00           H  
ATOM   3959  CD  GLU A 249      50.223  38.186  23.127  0.00  0.00           C  
ATOM   3960  OE1 GLU A 249      49.451  38.655  22.255  0.00  0.00           O  
ATOM   3961  OE2 GLU A 249      51.457  38.190  22.938  0.00  0.00           O1-
ATOM   3962  C   GLU A 249      46.948  34.741  24.717  0.00  0.00           C  
ATOM   3963  O   GLU A 249      45.946  35.267  24.261  0.00  0.00           O  
ATOM   3964  N   ASP A 250      47.002  33.405  24.756  0.00  0.00           N  
ATOM   3965  H   ASP A 250      47.893  32.942  24.888  0.00  0.00           H  
ATOM   3966  CA  ASP A 250      45.835  32.667  24.332  0.00  0.00           C  
ATOM   3967  HA  ASP A 250      45.161  33.245  23.700  0.00  0.00           H  
ATOM   3968  CB  ASP A 250      46.274  31.431  23.546  0.00  0.00           C  
ATOM   3969  HB1 ASP A 250      46.844  31.761  22.684  0.00  0.00           H  
ATOM   3970  HB2 ASP A 250      45.360  30.978  23.178  0.00  0.00           H  
ATOM   3971  CG  ASP A 250      47.168  30.416  24.253  0.00  0.00           C  
ATOM   3972  OD1 ASP A 250      47.170  29.232  23.837  0.00  0.00           O  
ATOM   3973  OD2 ASP A 250      47.982  30.736  25.140  0.00  0.00           O1-
ATOM   3974  C   ASP A 250      45.004  32.178  25.512  0.00  0.00           C  
ATOM   3975  O   ASP A 250      43.789  32.071  25.318  0.00  0.00           O  
ATOM   3976  N   VAL A 251      45.609  31.914  26.662  0.00  0.00           N  
ATOM   3977  H   VAL A 251      46.615  31.980  26.636  0.00  0.00           H  
ATOM   3978  CA  VAL A 251      44.886  31.339  27.779  0.00  0.00           C  
ATOM   3979  HA  VAL A 251      43.833  31.283  27.492  0.00  0.00           H  
ATOM   3980  CB  VAL A 251      45.200  29.879  28.076  0.00  0.00           C  
ATOM   3981  HB  VAL A 251      44.646  29.556  28.961  0.00  0.00           H  
ATOM   3982  CG1 VAL A 251      44.863  28.706  27.154  0.00  0.00           C  
ATOM   3983 HG11 VAL A 251      43.973  28.927  26.573  0.00  0.00           H  
ATOM   3984 HG12 VAL A 251      45.774  28.578  26.551  0.00  0.00           H  
ATOM   3985 HG13 VAL A 251      44.740  27.840  27.805  0.00  0.00           H  
ATOM   3986  CG2 VAL A 251      46.677  29.735  28.415  0.00  0.00           C  
ATOM   3987 HG21 VAL A 251      46.910  30.435  29.224  0.00  0.00           H  
ATOM   3988 HG22 VAL A 251      46.939  28.748  28.798  0.00  0.00           H  
ATOM   3989 HG23 VAL A 251      47.355  29.947  27.592  0.00  0.00           H  
ATOM   3990  C   VAL A 251      44.875  32.064  29.112  0.00  0.00           C  
ATOM   3991  O   VAL A 251      44.010  31.884  29.964  0.00  0.00           O  
ATOM   3992  N   ILE A 252      45.708  33.111  29.186  0.00  0.00           N  
ATOM   3993  H   ILE A 252      46.422  33.268  28.481  0.00  0.00           H  
ATOM   3994  CA  ILE A 252      45.791  34.076  30.255  0.00  0.00           C  
ATOM   3995  HA  ILE A 252      46.116  33.537  31.150  0.00  0.00           H  
ATOM   3996  CB  ILE A 252      46.862  35.144  30.025  0.00  0.00           C  
ATOM   3997  HB  ILE A 252      47.705  34.585  29.631  0.00  0.00           H  
ATOM   3998  CG2 ILE A 252      46.412  36.255  29.082  0.00  0.00           C  
ATOM   3999 HG21 ILE A 252      47.318  36.820  28.891  0.00  0.00           H  
ATOM   4000 HG22 ILE A 252      46.146  35.840  28.109  0.00  0.00           H  
ATOM   4001 HG23 ILE A 252      45.653  36.928  29.493  0.00  0.00           H  
ATOM   4002  CG1 ILE A 252      47.332  35.729  31.341  0.00  0.00           C  
ATOM   4003 HG11 ILE A 252      47.556  34.889  32.004  0.00  0.00           H  
ATOM   4004 HG12 ILE A 252      46.482  36.236  31.806  0.00  0.00           H  
ATOM   4005  CD  ILE A 252      48.591  36.590  31.235  0.00  0.00           C  
ATOM   4006  HD1 ILE A 252      48.933  36.848  32.231  0.00  0.00           H  
ATOM   4007  HD2 ILE A 252      49.368  36.038  30.707  0.00  0.00           H  
ATOM   4008  HD3 ILE A 252      48.362  37.556  30.776  0.00  0.00           H  
ATOM   4009  C   ILE A 252      44.443  34.669  30.632  0.00  0.00           C  
ATOM   4010  O   ILE A 252      44.291  34.906  31.826  0.00  0.00           O  
ATOM   4011  N   GLY A 253      43.585  34.886  29.630  0.00  0.00           N  
ATOM   4012  H   GLY A 253      43.790  34.590  28.689  0.00  0.00           H  
ATOM   4013  CA  GLY A 253      42.283  35.488  29.864  0.00  0.00           C  
ATOM   4014  HA1 GLY A 253      41.781  35.710  28.925  0.00  0.00           H  
ATOM   4015  HA2 GLY A 253      42.434  36.409  30.415  0.00  0.00           H  
ATOM   4016  C   GLY A 253      41.368  34.501  30.577  0.00  0.00           C  
ATOM   4017  O   GLY A 253      40.843  34.856  31.625  0.00  0.00           O  
ATOM   4018  N   ALA A 254      41.217  33.289  30.034  0.00  0.00           N  
ATOM   4019  H   ALA A 254      41.639  33.149  29.132  0.00  0.00           H  
ATOM   4020  CA  ALA A 254      40.400  32.287  30.695  0.00  0.00           C  
ATOM   4021  HA  ALA A 254      39.387  32.684  30.712  0.00  0.00           H  
ATOM   4022  CB  ALA A 254      40.313  31.130  29.695  0.00  0.00           C  
ATOM   4023  HB1 ALA A 254      39.630  30.346  30.025  0.00  0.00           H  
ATOM   4024  HB2 ALA A 254      39.846  31.450  28.763  0.00  0.00           H  
ATOM   4025  HB3 ALA A 254      41.319  30.798  29.453  0.00  0.00           H  
ATOM   4026  C   ALA A 254      40.982  31.892  32.042  0.00  0.00           C  
ATOM   4027  O   ALA A 254      40.231  31.661  32.985  0.00  0.00           O  
ATOM   4028  N   LEU A 255      42.301  31.951  32.264  0.00  0.00           N  
ATOM   4029  H   LEU A 255      42.896  32.018  31.445  0.00  0.00           H  
ATOM   4030  CA  LEU A 255      43.002  31.730  33.513  0.00  0.00           C  
ATOM   4031  HA  LEU A 255      42.748  30.784  34.008  0.00  0.00           H  
ATOM   4032  CB  LEU A 255      44.465  31.460  33.188  0.00  0.00           C  
ATOM   4033  HB1 LEU A 255      44.812  32.339  32.657  0.00  0.00           H  
ATOM   4034  HB2 LEU A 255      44.478  30.548  32.585  0.00  0.00           H  
ATOM   4035  CG  LEU A 255      45.430  31.313  34.362  0.00  0.00           C  
ATOM   4036  HG  LEU A 255      45.256  32.184  34.998  0.00  0.00           H  
ATOM   4037  CD1 LEU A 255      45.164  30.080  35.219  0.00  0.00           C  
ATOM   4038 HD11 LEU A 255      44.167  30.158  35.654  0.00  0.00           H  
ATOM   4039 HD12 LEU A 255      45.148  29.253  34.519  0.00  0.00           H  
ATOM   4040 HD13 LEU A 255      46.019  30.002  35.886  0.00  0.00           H  
ATOM   4041  CD2 LEU A 255      46.902  31.455  33.972  0.00  0.00           C  
ATOM   4042 HD21 LEU A 255      47.014  32.495  33.686  0.00  0.00           H  
ATOM   4043 HD22 LEU A 255      47.709  31.467  34.713  0.00  0.00           H  
ATOM   4044 HD23 LEU A 255      47.221  30.788  33.170  0.00  0.00           H  
ATOM   4045  C   LEU A 255      42.829  32.792  34.577  0.00  0.00           C  
ATOM   4046  O   LEU A 255      42.603  32.474  35.743  0.00  0.00           O  
ATOM   4047  N   LEU A 256      42.751  34.069  34.188  0.00  0.00           N  
ATOM   4048  H   LEU A 256      42.898  34.358  33.232  0.00  0.00           H  
ATOM   4049  CA  LEU A 256      42.404  35.187  35.040  0.00  0.00           C  
ATOM   4050  HA  LEU A 256      42.933  35.254  35.997  0.00  0.00           H  
ATOM   4051  CB  LEU A 256      42.490  36.490  34.254  0.00  0.00           C  
ATOM   4052  HB1 LEU A 256      41.712  36.546  33.488  0.00  0.00           H  
ATOM   4053  HB2 LEU A 256      43.483  36.534  33.830  0.00  0.00           H  
ATOM   4054  CG  LEU A 256      42.454  37.831  34.990  0.00  0.00           C  
ATOM   4055  HG  LEU A 256      41.459  38.018  35.395  0.00  0.00           H  
ATOM   4056  CD1 LEU A 256      43.305  37.900  36.257  0.00  0.00           C  
ATOM   4057 HD11 LEU A 256      43.382  38.857  36.775  0.00  0.00           H  
ATOM   4058 HD12 LEU A 256      42.759  37.222  36.896  0.00  0.00           H  
ATOM   4059 HD13 LEU A 256      44.343  37.584  36.132  0.00  0.00           H  
ATOM   4060  CD2 LEU A 256      42.936  38.881  33.986  0.00  0.00           C  
ATOM   4061 HD21 LEU A 256      42.715  38.555  32.970  0.00  0.00           H  
ATOM   4062 HD22 LEU A 256      42.482  39.861  34.118  0.00  0.00           H  
ATOM   4063 HD23 LEU A 256      44.020  38.839  34.055  0.00  0.00           H  
ATOM   4064  C   LEU A 256      40.962  35.002  35.476  0.00  0.00           C  
ATOM   4065  O   LEU A 256      40.699  35.318  36.640  0.00  0.00           O  
ATOM   4066  N   ASN A 257      40.129  34.382  34.644  0.00  0.00           N  
ATOM   4067  H   ASN A 257      40.459  34.168  33.715  0.00  0.00           H  
ATOM   4068  CA  ASN A 257      38.741  34.047  34.884  0.00  0.00           C  
ATOM   4069  HA  ASN A 257      38.266  34.839  35.468  0.00  0.00           H  
ATOM   4070  CB  ASN A 257      37.832  33.991  33.659  0.00  0.00           C  
ATOM   4071  HB1 ASN A 257      36.785  33.913  33.971  0.00  0.00           H  
ATOM   4072  HB2 ASN A 257      38.085  33.135  33.036  0.00  0.00           H  
ATOM   4073  CG  ASN A 257      37.864  35.259  32.812  0.00  0.00           C  
ATOM   4074  OD1 ASN A 257      38.423  36.297  33.173  0.00  0.00           O  
ATOM   4075  ND2 ASN A 257      37.371  35.145  31.577  0.00  0.00           N  
ATOM   4076 HD21 ASN A 257      36.887  34.268  31.434  0.00  0.00           H  
ATOM   4077 HD22 ASN A 257      37.247  36.044  31.126  0.00  0.00           H  
ATOM   4078  C   ASN A 257      38.522  32.773  35.689  0.00  0.00           C  
ATOM   4079  O   ASN A 257      37.414  32.329  35.968  0.00  0.00           O  
ATOM   4080  N   VAL A 258      39.560  32.143  36.252  0.00  0.00           N  
ATOM   4081  H   VAL A 258      40.414  32.650  36.101  0.00  0.00           H  
ATOM   4082  CA  VAL A 258      39.466  31.342  37.457  0.00  0.00           C  
ATOM   4083  HA  VAL A 258      38.421  31.068  37.565  0.00  0.00           H  
ATOM   4084  CB  VAL A 258      40.176  30.018  37.185  0.00  0.00           C  
ATOM   4085  HB  VAL A 258      41.225  30.224  36.965  0.00  0.00           H  
ATOM   4086  CG1 VAL A 258      40.083  28.960  38.287  0.00  0.00           C  
ATOM   4087 HG11 VAL A 258      40.768  29.260  39.081  0.00  0.00           H  
ATOM   4088 HG12 VAL A 258      39.111  28.764  38.754  0.00  0.00           H  
ATOM   4089 HG13 VAL A 258      40.421  27.961  37.993  0.00  0.00           H  
ATOM   4090  CG2 VAL A 258      39.683  29.243  35.976  0.00  0.00           C  
ATOM   4091 HG21 VAL A 258      39.708  29.880  35.091  0.00  0.00           H  
ATOM   4092 HG22 VAL A 258      40.222  28.308  35.839  0.00  0.00           H  
ATOM   4093 HG23 VAL A 258      38.648  28.909  36.055  0.00  0.00           H  
ATOM   4094  C   VAL A 258      39.996  32.085  38.674  0.00  0.00           C  
ATOM   4095  O   VAL A 258      39.515  31.934  39.795  0.00  0.00           O  
ATOM   4096  N   PHE A 259      41.054  32.900  38.592  0.00  0.00           N  
ATOM   4097  H   PHE A 259      41.479  33.110  37.703  0.00  0.00           H  
ATOM   4098  CA  PHE A 259      41.679  33.518  39.742  0.00  0.00           C  
ATOM   4099  HA  PHE A 259      41.827  32.751  40.514  0.00  0.00           H  
ATOM   4100  CB  PHE A 259      43.087  34.052  39.466  0.00  0.00           C  
ATOM   4101  HB1 PHE A 259      43.359  34.628  40.351  0.00  0.00           H  
ATOM   4102  HB2 PHE A 259      43.028  34.744  38.628  0.00  0.00           H  
ATOM   4103  CG  PHE A 259      44.150  33.004  39.258  0.00  0.00           C  
ATOM   4104  CD1 PHE A 259      44.705  32.344  40.366  0.00  0.00           C  
ATOM   4105  HD1 PHE A 259      44.218  32.447  41.327  0.00  0.00           H  
ATOM   4106  CE1 PHE A 259      45.889  31.606  40.345  0.00  0.00           C  
ATOM   4107  HE1 PHE A 259      46.163  31.078  41.241  0.00  0.00           H  
ATOM   4108  CZ  PHE A 259      46.482  31.421  39.087  0.00  0.00           C  
ATOM   4109  HZ  PHE A 259      47.343  30.764  39.029  0.00  0.00           H  
ATOM   4110  CE2 PHE A 259      46.054  32.172  37.992  0.00  0.00           C  
ATOM   4111  HE2 PHE A 259      46.652  32.201  37.092  0.00  0.00           H  
ATOM   4112  CD2 PHE A 259      44.903  32.957  38.081  0.00  0.00           C  
ATOM   4113  HD2 PHE A 259      44.611  33.634  37.284  0.00  0.00           H  
ATOM   4114  C   PHE A 259      40.774  34.526  40.424  0.00  0.00           C  
ATOM   4115  O   PHE A 259      40.914  34.724  41.628  0.00  0.00           O  
ATOM   4116  N   VAL A 260      39.707  35.029  39.804  0.00  0.00           N  
ATOM   4117  H   VAL A 260      39.636  34.984  38.796  0.00  0.00           H  
ATOM   4118  CA  VAL A 260      38.736  35.934  40.362  0.00  0.00           C  
ATOM   4119  HA  VAL A 260      39.261  36.679  40.968  0.00  0.00           H  
ATOM   4120  CB  VAL A 260      37.964  36.589  39.217  0.00  0.00           C  
ATOM   4121  HB  VAL A 260      38.731  36.913  38.511  0.00  0.00           H  
ATOM   4122  CG1 VAL A 260      36.993  35.788  38.348  0.00  0.00           C  
ATOM   4123 HG11 VAL A 260      36.408  36.430  37.693  0.00  0.00           H  
ATOM   4124 HG12 VAL A 260      37.589  35.027  37.838  0.00  0.00           H  
ATOM   4125 HG13 VAL A 260      36.231  35.334  38.973  0.00  0.00           H  
ATOM   4126  CG2 VAL A 260      37.247  37.882  39.578  0.00  0.00           C  
ATOM   4127 HG21 VAL A 260      36.800  38.418  38.743  0.00  0.00           H  
ATOM   4128 HG22 VAL A 260      36.475  37.787  40.345  0.00  0.00           H  
ATOM   4129 HG23 VAL A 260      38.054  38.430  40.070  0.00  0.00           H  
ATOM   4130  C   VAL A 260      37.864  35.258  41.411  0.00  0.00           C  
ATOM   4131  O   VAL A 260      37.412  35.932  42.343  0.00  0.00           O  
ATOM   4132  N   TRP A 261      37.576  33.967  41.269  0.00  0.00           N  
ATOM   4133  H   TRP A 261      37.813  33.417  40.453  0.00  0.00           H  
ATOM   4134  CA  TRP A 261      36.908  33.130  42.252  0.00  0.00           C  
ATOM   4135  HA  TRP A 261      36.092  33.768  42.581  0.00  0.00           H  
ATOM   4136  CB  TRP A 261      36.202  31.957  41.580  0.00  0.00           C  
ATOM   4137  HB1 TRP A 261      35.597  31.461  42.343  0.00  0.00           H  
ATOM   4138  HB2 TRP A 261      36.893  31.218  41.177  0.00  0.00           H  
ATOM   4139  CG  TRP A 261      35.274  32.391  40.486  0.00  0.00           C  
ATOM   4140  CD1 TRP A 261      35.604  32.545  39.185  0.00  0.00           C  
ATOM   4141  HD1 TRP A 261      36.603  32.396  38.822  0.00  0.00           H  
ATOM   4142  NE1 TRP A 261      34.504  33.050  38.518  0.00  0.00           N  
ATOM   4143  HE1 TRP A 261      34.550  33.327  37.554  0.00  0.00           H  
ATOM   4144  CE2 TRP A 261      33.419  33.196  39.365  0.00  0.00           C  
ATOM   4145  CZ2 TRP A 261      32.077  33.549  39.153  0.00  0.00           C  
ATOM   4146  HZ2 TRP A 261      31.749  33.751  38.142  0.00  0.00           H  
ATOM   4147  CH2 TRP A 261      31.261  33.711  40.269  0.00  0.00           C  
ATOM   4148  HH2 TRP A 261      30.295  34.120  40.022  0.00  0.00           H  
ATOM   4149  CZ3 TRP A 261      31.670  33.287  41.546  0.00  0.00           C  
ATOM   4150  HZ3 TRP A 261      30.979  33.327  42.369  0.00  0.00           H  
ATOM   4151  CE3 TRP A 261      32.982  32.837  41.722  0.00  0.00           C  
ATOM   4152  HE3 TRP A 261      33.285  32.428  42.676  0.00  0.00           H  
ATOM   4153  CD2 TRP A 261      33.880  32.789  40.640  0.00  0.00           C  
ATOM   4154  C   TRP A 261      37.772  32.729  43.436  0.00  0.00           C  
ATOM   4155  O   TRP A 261      37.287  32.819  44.560  0.00  0.00           O  
ATOM   4156  N   ILE A 262      39.076  32.486  43.277  0.00  0.00           N  
ATOM   4157  H   ILE A 262      39.336  32.619  42.308  0.00  0.00           H  
ATOM   4158  CA  ILE A 262      39.947  32.386  44.424  0.00  0.00           C  
ATOM   4159  HA  ILE A 262      39.497  31.720  45.162  0.00  0.00           H  
ATOM   4160  CB  ILE A 262      41.324  31.913  43.982  0.00  0.00           C  
ATOM   4161  HB  ILE A 262      41.676  32.636  43.247  0.00  0.00           H  
ATOM   4162  CG2 ILE A 262      42.277  31.928  45.175  0.00  0.00           C  
ATOM   4163 HG21 ILE A 262      42.561  32.980  45.244  0.00  0.00           H  
ATOM   4164 HG22 ILE A 262      41.891  31.494  46.099  0.00  0.00           H  
ATOM   4165 HG23 ILE A 262      43.132  31.305  44.924  0.00  0.00           H  
ATOM   4166  CG1 ILE A 262      41.282  30.609  43.182  0.00  0.00           C  
ATOM   4167 HG11 ILE A 262      42.233  30.427  42.677  0.00  0.00           H  
ATOM   4168 HG12 ILE A 262      40.685  30.696  42.275  0.00  0.00           H  
ATOM   4169  CD  ILE A 262      40.897  29.405  44.038  0.00  0.00           C  
ATOM   4170  HD1 ILE A 262      41.706  29.187  44.738  0.00  0.00           H  
ATOM   4171  HD2 ILE A 262      40.047  29.537  44.703  0.00  0.00           H  
ATOM   4172  HD3 ILE A 262      40.830  28.540  43.380  0.00  0.00           H  
ATOM   4173  C   ILE A 262      39.961  33.744  45.109  0.00  0.00           C  
ATOM   4174  O   ILE A 262      40.055  33.785  46.333  0.00  0.00           O  
ATOM   4175  N   GLY A 263      39.848  34.889  44.407  0.00  0.00           N  
ATOM   4176  H   GLY A 263      39.827  34.730  43.418  0.00  0.00           H  
ATOM   4177  CA  GLY A 263      39.736  36.229  44.937  0.00  0.00           C  
ATOM   4178  HA1 GLY A 263      39.688  36.901  44.081  0.00  0.00           H  
ATOM   4179  HA2 GLY A 263      40.535  36.534  45.607  0.00  0.00           H  
ATOM   4180  C   GLY A 263      38.485  36.455  45.775  0.00  0.00           C  
ATOM   4181  O   GLY A 263      38.667  36.922  46.897  0.00  0.00           O  
ATOM   4182  N   TYR A 264      37.280  36.112  45.317  0.00  0.00           N  
ATOM   4183  H   TYR A 264      37.169  35.959  44.321  0.00  0.00           H  
ATOM   4184  CA  TYR A 264      36.032  36.230  46.042  0.00  0.00           C  
ATOM   4185  HA  TYR A 264      35.876  37.277  46.298  0.00  0.00           H  
ATOM   4186  CB  TYR A 264      34.893  35.741  45.148  0.00  0.00           C  
ATOM   4187  HB1 TYR A 264      33.966  35.730  45.727  0.00  0.00           H  
ATOM   4188  HB2 TYR A 264      35.064  34.692  44.916  0.00  0.00           H  
ATOM   4189  CG  TYR A 264      34.598  36.507  43.884  0.00  0.00           C  
ATOM   4190  CD1 TYR A 264      35.004  37.837  43.713  0.00  0.00           C  
ATOM   4191  HD1 TYR A 264      35.519  38.338  44.518  0.00  0.00           H  
ATOM   4192  CE1 TYR A 264      34.722  38.490  42.500  0.00  0.00           C  
ATOM   4193  HE1 TYR A 264      35.068  39.475  42.255  0.00  0.00           H  
ATOM   4194  CZ  TYR A 264      34.133  37.758  41.447  0.00  0.00           C  
ATOM   4195  OH  TYR A 264      33.980  38.364  40.237  0.00  0.00           O  
ATOM   4196  HH  TYR A 264      34.494  39.173  40.181  0.00  0.00           H  
ATOM   4197  CE2 TYR A 264      33.820  36.393  41.594  0.00  0.00           C  
ATOM   4198  HE2 TYR A 264      33.420  35.834  40.757  0.00  0.00           H  
ATOM   4199  CD2 TYR A 264      33.955  35.808  42.861  0.00  0.00           C  
ATOM   4200  HD2 TYR A 264      33.730  34.757  42.976  0.00  0.00           H  
ATOM   4201  C   TYR A 264      36.015  35.404  47.322  0.00  0.00           C  
ATOM   4202  O   TYR A 264      35.227  35.698  48.222  0.00  0.00           O  
ATOM   4203  N   LEU A 265      36.851  34.392  47.552  0.00  0.00           N  
ATOM   4204  H   LEU A 265      37.429  33.998  46.828  0.00  0.00           H  
ATOM   4205  CA  LEU A 265      36.900  33.603  48.762  0.00  0.00           C  
ATOM   4206  HA  LEU A 265      35.837  33.430  48.899  0.00  0.00           H  
ATOM   4207  CB  LEU A 265      37.681  32.303  48.554  0.00  0.00           C  
ATOM   4208  HB1 LEU A 265      37.844  31.842  49.533  0.00  0.00           H  
ATOM   4209  HB2 LEU A 265      38.702  32.504  48.207  0.00  0.00           H  
ATOM   4210  CG  LEU A 265      37.048  31.199  47.723  0.00  0.00           C  
ATOM   4211  HG  LEU A 265      37.030  31.521  46.676  0.00  0.00           H  
ATOM   4212  CD1 LEU A 265      37.897  29.938  47.841  0.00  0.00           C  
ATOM   4213 HD11 LEU A 265      38.893  30.239  47.501  0.00  0.00           H  
ATOM   4214 HD12 LEU A 265      37.997  29.520  48.850  0.00  0.00           H  
ATOM   4215 HD13 LEU A 265      37.459  29.218  47.149  0.00  0.00           H  
ATOM   4216  CD2 LEU A 265      35.599  30.885  48.085  0.00  0.00           C  
ATOM   4217 HD21 LEU A 265      35.020  31.771  47.798  0.00  0.00           H  
ATOM   4218 HD22 LEU A 265      35.427  29.955  47.539  0.00  0.00           H  
ATOM   4219 HD23 LEU A 265      35.472  30.733  49.159  0.00  0.00           H  
ATOM   4220  C   LEU A 265      37.495  34.393  49.919  0.00  0.00           C  
ATOM   4221  O   LEU A 265      37.229  34.106  51.089  0.00  0.00           O  
ATOM   4222  N   SER A 266      38.056  35.565  49.622  0.00  0.00           N  
ATOM   4223  H   SER A 266      38.167  35.717  48.637  0.00  0.00           H  
ATOM   4224  CA  SER A 266      38.272  36.573  50.643  0.00  0.00           C  
ATOM   4225  HA  SER A 266      38.642  36.031  51.515  0.00  0.00           H  
ATOM   4226  CB  SER A 266      39.321  37.595  50.226  0.00  0.00           C  
ATOM   4227  HB1 SER A 266      40.249  37.181  49.817  0.00  0.00           H  
ATOM   4228  HB2 SER A 266      39.522  38.185  51.119  0.00  0.00           H  
ATOM   4229  OG  SER A 266      38.849  38.399  49.174  0.00  0.00           O  
ATOM   4230  HG  SER A 266      38.781  37.878  48.367  0.00  0.00           H  
ATOM   4231  C   SER A 266      37.023  37.256  51.190  0.00  0.00           C  
ATOM   4232  O   SER A 266      37.114  37.982  52.176  0.00  0.00           O  
ATOM   4233  N   SER A 267      35.912  37.263  50.446  0.00  0.00           N  
ATOM   4234  H   SER A 267      36.011  36.905  49.507  0.00  0.00           H  
ATOM   4235  CA  SER A 267      34.602  37.712  50.901  0.00  0.00           C  
ATOM   4236  HA  SER A 267      34.701  38.471  51.676  0.00  0.00           H  
ATOM   4237  CB  SER A 267      33.851  38.405  49.769  0.00  0.00           C  
ATOM   4238  HB1 SER A 267      32.859  38.612  50.165  0.00  0.00           H  
ATOM   4239  HB2 SER A 267      33.775  37.664  48.978  0.00  0.00           H  
ATOM   4240  OG  SER A 267      34.565  39.586  49.468  0.00  0.00           O  
ATOM   4241  HG  SER A 267      34.704  40.102  50.269  0.00  0.00           H  
ATOM   4242  C   SER A 267      33.735  36.672  51.603  0.00  0.00           C  
ATOM   4243  O   SER A 267      32.673  37.145  51.989  0.00  0.00           O  
ATOM   4244  N   ALA A 268      34.272  35.460  51.778  0.00  0.00           N  
ATOM   4245  H   ALA A 268      35.066  35.158  51.246  0.00  0.00           H  
ATOM   4246  CA  ALA A 268      33.533  34.530  52.606  0.00  0.00           C  
ATOM   4247  HA  ALA A 268      32.700  35.087  53.053  0.00  0.00           H  
ATOM   4248  CB  ALA A 268      32.779  33.555  51.704  0.00  0.00           C  
ATOM   4249  HB1 ALA A 268      32.116  32.994  52.364  0.00  0.00           H  
ATOM   4250  HB2 ALA A 268      32.222  34.028  50.889  0.00  0.00           H  
ATOM   4251  HB3 ALA A 268      33.518  32.873  51.290  0.00  0.00           H  
ATOM   4252  C   ALA A 268      34.392  33.842  53.655  0.00  0.00           C  
ATOM   4253  O   ALA A 268      33.861  33.277  54.603  0.00  0.00           O  
ATOM   4254  N   VAL A 269      35.719  33.946  53.605  0.00  0.00           N  
ATOM   4255  H   VAL A 269      36.201  34.361  52.819  0.00  0.00           H  
ATOM   4256  CA  VAL A 269      36.617  33.366  54.590  0.00  0.00           C  
ATOM   4257  HA  VAL A 269      36.250  32.363  54.832  0.00  0.00           H  
ATOM   4258  CB  VAL A 269      38.067  33.200  54.143  0.00  0.00           C  
ATOM   4259  HB  VAL A 269      38.053  32.799  53.132  0.00  0.00           H  
ATOM   4260  CG1 VAL A 269      38.973  34.434  54.109  0.00  0.00           C  
ATOM   4261 HG11 VAL A 269      38.512  35.276  53.588  0.00  0.00           H  
ATOM   4262 HG12 VAL A 269      39.231  34.808  55.102  0.00  0.00           H  
ATOM   4263 HG13 VAL A 269      39.884  34.184  53.566  0.00  0.00           H  
ATOM   4264  CG2 VAL A 269      38.810  32.143  54.944  0.00  0.00           C  
ATOM   4265 HG21 VAL A 269      39.814  32.074  54.532  0.00  0.00           H  
ATOM   4266 HG22 VAL A 269      38.861  32.248  56.031  0.00  0.00           H  
ATOM   4267 HG23 VAL A 269      38.396  31.183  54.661  0.00  0.00           H  
ATOM   4268  C   VAL A 269      36.628  34.040  55.948  0.00  0.00           C  
ATOM   4269  O   VAL A 269      36.845  33.335  56.935  0.00  0.00           O  
ATOM   4270  N   ASN A 270      36.272  35.325  56.048  0.00  0.00           N  
ATOM   4271  H   ASN A 270      36.148  35.929  55.250  0.00  0.00           H  
ATOM   4272  CA  ASN A 270      36.151  35.959  57.341  0.00  0.00           C  
ATOM   4273  HA  ASN A 270      37.016  35.570  57.886  0.00  0.00           H  
ATOM   4274  CB  ASN A 270      36.256  37.478  57.170  0.00  0.00           C  
ATOM   4275  HB1 ASN A 270      36.339  38.006  58.122  0.00  0.00           H  
ATOM   4276  HB2 ASN A 270      35.410  37.935  56.659  0.00  0.00           H  
ATOM   4277  CG  ASN A 270      37.482  37.865  56.363  0.00  0.00           C  
ATOM   4278  OD1 ASN A 270      38.560  37.271  56.425  0.00  0.00           O  
ATOM   4279  ND2 ASN A 270      37.471  38.876  55.486  0.00  0.00           N  
ATOM   4280 HD21 ASN A 270      36.611  39.414  55.441  0.00  0.00           H  
ATOM   4281 HD22 ASN A 270      38.215  38.920  54.805  0.00  0.00           H  
ATOM   4282  C   ASN A 270      34.950  35.579  58.183  0.00  0.00           C  
ATOM   4283  O   ASN A 270      35.138  35.483  59.393  0.00  0.00           O  
ATOM   4284  N   PRO A 271      33.785  35.267  57.621  0.00  0.00           N  
ATOM   4285  CD  PRO A 271      33.222  35.858  56.420  0.00  0.00           C  
ATOM   4286  HD1 PRO A 271      33.743  35.451  55.553  0.00  0.00           H  
ATOM   4287  HD2 PRO A 271      33.332  36.933  56.448  0.00  0.00           H  
ATOM   4288  CG  PRO A 271      31.701  35.648  56.365  0.00  0.00           C  
ATOM   4289  HG1 PRO A 271      31.255  35.417  55.391  0.00  0.00           H  
ATOM   4290  HG2 PRO A 271      31.245  36.521  56.819  0.00  0.00           H  
ATOM   4291  CB  PRO A 271      31.512  34.489  57.337  0.00  0.00           C  
ATOM   4292  HB1 PRO A 271      31.704  33.555  56.805  0.00  0.00           H  
ATOM   4293  HB2 PRO A 271      30.538  34.603  57.826  0.00  0.00           H  
ATOM   4294  CA  PRO A 271      32.695  34.593  58.287  0.00  0.00           C  
ATOM   4295  HA  PRO A 271      32.457  35.172  59.184  0.00  0.00           H  
ATOM   4296  C   PRO A 271      33.145  33.221  58.781  0.00  0.00           C  
ATOM   4297  O   PRO A 271      32.723  32.796  59.861  0.00  0.00           O  
ATOM   4298  N   LEU A 272      34.000  32.477  58.082  0.00  0.00           N  
ATOM   4299  H   LEU A 272      34.331  32.744  57.169  0.00  0.00           H  
ATOM   4300  CA  LEU A 272      34.563  31.256  58.628  0.00  0.00           C  
ATOM   4301  HA  LEU A 272      33.805  30.576  59.027  0.00  0.00           H  
ATOM   4302  CB  LEU A 272      35.102  30.361  57.518  0.00  0.00           C  
ATOM   4303  HB1 LEU A 272      35.927  30.936  57.098  0.00  0.00           H  
ATOM   4304  HB2 LEU A 272      34.349  30.285  56.735  0.00  0.00           H  
ATOM   4305  CG  LEU A 272      35.661  28.993  57.909  0.00  0.00           C  
ATOM   4306  HG  LEU A 272      36.291  29.125  58.782  0.00  0.00           H  
ATOM   4307  CD1 LEU A 272      34.579  27.966  58.218  0.00  0.00           C  
ATOM   4308 HD11 LEU A 272      33.960  27.712  57.356  0.00  0.00           H  
ATOM   4309 HD12 LEU A 272      34.955  27.088  58.754  0.00  0.00           H  
ATOM   4310 HD13 LEU A 272      33.822  28.342  58.921  0.00  0.00           H  
ATOM   4311  CD2 LEU A 272      36.577  28.433  56.816  0.00  0.00           C  
ATOM   4312 HD21 LEU A 272      37.473  29.045  56.878  0.00  0.00           H  
ATOM   4313 HD22 LEU A 272      36.901  27.433  57.129  0.00  0.00           H  
ATOM   4314 HD23 LEU A 272      36.101  28.513  55.850  0.00  0.00           H  
ATOM   4315  C   LEU A 272      35.521  31.450  59.793  0.00  0.00           C  
ATOM   4316  O   LEU A 272      35.520  30.769  60.813  0.00  0.00           O  
ATOM   4317  N   VAL A 273      36.407  32.439  59.602  0.00  0.00           N  
ATOM   4318  H   VAL A 273      36.405  33.056  58.814  0.00  0.00           H  
ATOM   4319  CA  VAL A 273      37.323  32.778  60.669  0.00  0.00           C  
ATOM   4320  HA  VAL A 273      37.905  31.893  60.947  0.00  0.00           H  
ATOM   4321  CB  VAL A 273      38.238  33.929  60.250  0.00  0.00           C  
ATOM   4322  HB  VAL A 273      37.690  34.823  59.958  0.00  0.00           H  
ATOM   4323  CG1 VAL A 273      39.106  34.411  61.412  0.00  0.00           C  
ATOM   4324 HG11 VAL A 273      38.576  35.022  62.126  0.00  0.00           H  
ATOM   4325 HG12 VAL A 273      39.510  33.610  62.045  0.00  0.00           H  
ATOM   4326 HG13 VAL A 273      39.999  34.969  61.126  0.00  0.00           H  
ATOM   4327  CG2 VAL A 273      39.195  33.407  59.175  0.00  0.00           C  
ATOM   4328 HG21 VAL A 273      39.516  34.279  58.610  0.00  0.00           H  
ATOM   4329 HG22 VAL A 273      39.988  32.825  59.645  0.00  0.00           H  
ATOM   4330 HG23 VAL A 273      38.761  32.749  58.424  0.00  0.00           H  
ATOM   4331  C   VAL A 273      36.574  33.234  61.922  0.00  0.00           C  
ATOM   4332  O   VAL A 273      36.890  32.701  62.989  0.00  0.00           O  
ATOM   4333  N   TYR A 274      35.574  34.094  61.763  0.00  0.00           N  
ATOM   4334  H   TYR A 274      35.537  34.615  60.898  0.00  0.00           H  
ATOM   4335  CA  TYR A 274      34.821  34.623  62.894  0.00  0.00           C  
ATOM   4336  HA  TYR A 274      35.581  34.929  63.620  0.00  0.00           H  
ATOM   4337  CB  TYR A 274      34.090  35.854  62.391  0.00  0.00           C  
ATOM   4338  HB1 TYR A 274      33.386  36.094  63.193  0.00  0.00           H  
ATOM   4339  HB2 TYR A 274      33.448  35.612  61.545  0.00  0.00           H  
ATOM   4340  CG  TYR A 274      34.930  37.076  62.143  0.00  0.00           C  
ATOM   4341  CD1 TYR A 274      35.834  37.499  63.127  0.00  0.00           C  
ATOM   4342  HD1 TYR A 274      35.888  37.094  64.118  0.00  0.00           H  
ATOM   4343  CE1 TYR A 274      36.754  38.535  62.932  0.00  0.00           C  
ATOM   4344  HE1 TYR A 274      37.565  38.819  63.584  0.00  0.00           H  
ATOM   4345  CZ  TYR A 274      36.645  39.336  61.782  0.00  0.00           C  
ATOM   4346  OH  TYR A 274      37.550  40.342  61.603  0.00  0.00           O  
ATOM   4347  HH  TYR A 274      37.588  40.689  60.710  0.00  0.00           H  
ATOM   4348  CE2 TYR A 274      35.692  38.978  60.809  0.00  0.00           C  
ATOM   4349  HE2 TYR A 274      35.521  39.568  59.921  0.00  0.00           H  
ATOM   4350  CD2 TYR A 274      34.925  37.812  60.949  0.00  0.00           C  
ATOM   4351  HD2 TYR A 274      34.178  37.615  60.197  0.00  0.00           H  
ATOM   4352  C   TYR A 274      34.000  33.511  63.543  0.00  0.00           C  
ATOM   4353  O   TYR A 274      33.845  33.457  64.755  0.00  0.00           O  
ATOM   4354  N   THR A 275      33.666  32.475  62.776  0.00  0.00           N  
ATOM   4355  H   THR A 275      33.822  32.666  61.789  0.00  0.00           H  
ATOM   4356  CA  THR A 275      33.055  31.244  63.227  0.00  0.00           C  
ATOM   4357  HA  THR A 275      32.243  31.525  63.899  0.00  0.00           H  
ATOM   4358  CB  THR A 275      32.389  30.437  62.118  0.00  0.00           C  
ATOM   4359  HB  THR A 275      33.120  30.144  61.371  0.00  0.00           H  
ATOM   4360  CG2 THR A 275      31.656  29.203  62.619  0.00  0.00           C  
ATOM   4361 HG21 THR A 275      30.967  29.615  63.344  0.00  0.00           H  
ATOM   4362 HG22 THR A 275      31.092  28.724  61.815  0.00  0.00           H  
ATOM   4363 HG23 THR A 275      32.324  28.439  63.035  0.00  0.00           H  
ATOM   4364  OG1 THR A 275      31.374  31.169  61.459  0.00  0.00           O  
ATOM   4365  HG1 THR A 275      31.686  31.882  60.890  0.00  0.00           H  
ATOM   4366  C   THR A 275      33.973  30.394  64.092  0.00  0.00           C  
ATOM   4367  O   THR A 275      33.631  29.846  65.134  0.00  0.00           O  
ATOM   4368  N   LEU A 276      35.179  30.105  63.601  0.00  0.00           N  
ATOM   4369  H   LEU A 276      35.464  30.495  62.709  0.00  0.00           H  
ATOM   4370  CA  LEU A 276      36.035  29.094  64.179  0.00  0.00           C  
ATOM   4371  HA  LEU A 276      35.462  28.350  64.722  0.00  0.00           H  
ATOM   4372  CB  LEU A 276      36.779  28.245  63.146  0.00  0.00           C  
ATOM   4373  HB1 LEU A 276      37.162  27.376  63.693  0.00  0.00           H  
ATOM   4374  HB2 LEU A 276      37.631  28.758  62.720  0.00  0.00           H  
ATOM   4375  CG  LEU A 276      36.047  27.695  61.936  0.00  0.00           C  
ATOM   4376  HG  LEU A 276      35.488  28.483  61.428  0.00  0.00           H  
ATOM   4377  CD1 LEU A 276      37.018  27.049  60.954  0.00  0.00           C  
ATOM   4378 HD11 LEU A 276      37.838  27.703  60.657  0.00  0.00           H  
ATOM   4379 HD12 LEU A 276      37.422  26.151  61.434  0.00  0.00           H  
ATOM   4380 HD13 LEU A 276      36.527  26.658  60.063  0.00  0.00           H  
ATOM   4381  CD2 LEU A 276      34.971  26.686  62.338  0.00  0.00           C  
ATOM   4382 HD21 LEU A 276      34.291  27.117  63.075  0.00  0.00           H  
ATOM   4383 HD22 LEU A 276      34.397  26.360  61.473  0.00  0.00           H  
ATOM   4384 HD23 LEU A 276      35.505  25.811  62.719  0.00  0.00           H  
ATOM   4385  C   LEU A 276      36.994  29.612  65.246  0.00  0.00           C  
ATOM   4386  O   LEU A 276      37.506  28.772  65.999  0.00  0.00           O  
ATOM   4387  N   PHE A 277      37.198  30.920  65.353  0.00  0.00           N  
ATOM   4388  H   PHE A 277      36.950  31.483  64.553  0.00  0.00           H  
ATOM   4389  CA  PHE A 277      38.246  31.557  66.131  0.00  0.00           C  
ATOM   4390  HA  PHE A 277      38.704  30.783  66.753  0.00  0.00           H  
ATOM   4391  CB  PHE A 277      39.312  32.157  65.217  0.00  0.00           C  
ATOM   4392  HB1 PHE A 277      38.824  33.067  64.875  0.00  0.00           H  
ATOM   4393  HB2 PHE A 277      39.538  31.466  64.408  0.00  0.00           H  
ATOM   4394  CG  PHE A 277      40.660  32.508  65.791  0.00  0.00           C  
ATOM   4395  CD1 PHE A 277      41.260  31.648  66.733  0.00  0.00           C  
ATOM   4396  HD1 PHE A 277      40.863  30.696  67.051  0.00  0.00           H  
ATOM   4397  CE1 PHE A 277      42.484  31.987  67.316  0.00  0.00           C  
ATOM   4398  HE1 PHE A 277      42.924  31.411  68.119  0.00  0.00           H  
ATOM   4399  CZ  PHE A 277      43.162  33.153  66.927  0.00  0.00           C  
ATOM   4400  HZ  PHE A 277      44.101  33.383  67.408  0.00  0.00           H  
ATOM   4401  CE2 PHE A 277      42.606  33.991  65.953  0.00  0.00           C  
ATOM   4402  HE2 PHE A 277      43.068  34.937  65.727  0.00  0.00           H  
ATOM   4403  CD2 PHE A 277      41.393  33.621  65.361  0.00  0.00           C  
ATOM   4404  HD2 PHE A 277      40.849  34.192  64.620  0.00  0.00           H  
ATOM   4405  C   PHE A 277      37.794  32.508  67.227  0.00  0.00           C  
ATOM   4406  O   PHE A 277      38.607  33.142  67.894  0.00  0.00           O  
ATOM   4407  N   ASN A 278      36.488  32.774  67.233  0.00  0.00           N  
ATOM   4408  H   ASN A 278      35.906  32.456  66.479  0.00  0.00           H  
ATOM   4409  CA  ASN A 278      35.893  33.523  68.313  0.00  0.00           C  
ATOM   4410  HA  ASN A 278      36.507  33.525  69.224  0.00  0.00           H  
ATOM   4411  CB  ASN A 278      35.923  34.993  67.904  0.00  0.00           C  
ATOM   4412  HB1 ASN A 278      35.236  35.185  67.085  0.00  0.00           H  
ATOM   4413  HB2 ASN A 278      36.927  35.225  67.554  0.00  0.00           H  
ATOM   4414  CG  ASN A 278      35.548  35.948  69.034  0.00  0.00           C  
ATOM   4415  OD1 ASN A 278      34.458  35.897  69.603  0.00  0.00           O  
ATOM   4416  ND2 ASN A 278      36.492  36.820  69.390  0.00  0.00           N  
ATOM   4417 HD21 ASN A 278      37.422  36.687  69.024  0.00  0.00           H  
ATOM   4418 HD22 ASN A 278      36.506  37.121  70.360  0.00  0.00           H  
ATOM   4419  C   ASN A 278      34.481  33.137  68.722  0.00  0.00           C  
ATOM   4420  O   ASN A 278      33.545  33.173  67.929  0.00  0.00           O  
ATOM   4421  N   LYS A 279      34.249  32.886  70.009  0.00  0.00           N  
ATOM   4422  H   LYS A 279      35.053  32.971  70.628  0.00  0.00           H  
ATOM   4423  CA  LYS A 279      33.070  32.339  70.660  0.00  0.00           C  
ATOM   4424  HA  LYS A 279      32.858  31.453  70.068  0.00  0.00           H  
ATOM   4425  CB  LYS A 279      33.464  31.865  72.056  0.00  0.00           C  
ATOM   4426  HB1 LYS A 279      33.717  32.748  72.646  0.00  0.00           H  
ATOM   4427  HB2 LYS A 279      34.379  31.265  71.998  0.00  0.00           H  
ATOM   4428  CG  LYS A 279      32.358  31.120  72.790  0.00  0.00           C  
ATOM   4429  HG1 LYS A 279      32.780  30.212  73.221  0.00  0.00           H  
ATOM   4430  HG2 LYS A 279      31.636  30.822  72.030  0.00  0.00           H  
ATOM   4431  CD  LYS A 279      31.630  31.645  74.016  0.00  0.00           C  
ATOM   4432  HD1 LYS A 279      30.688  31.105  74.070  0.00  0.00           H  
ATOM   4433  HD2 LYS A 279      31.314  32.644  73.716  0.00  0.00           H  
ATOM   4434  CE  LYS A 279      32.383  31.761  75.337  0.00  0.00           C  
ATOM   4435  HE1 LYS A 279      32.949  30.828  75.460  0.00  0.00           H  
ATOM   4436  HE2 LYS A 279      31.593  31.898  76.073  0.00  0.00           H  
ATOM   4437  NZ  LYS A 279      33.265  32.935  75.360  0.00  0.00           N1+
ATOM   4438  HZ1 LYS A 279      33.662  33.242  76.235  0.00  0.00           H  
ATOM   4439  HZ2 LYS A 279      34.048  32.664  74.795  0.00  0.00           H  
ATOM   4440  HZ3 LYS A 279      32.964  33.795  74.918  0.00  0.00           H  
ATOM   4441  C   LYS A 279      31.951  33.364  70.716  0.00  0.00           C  
ATOM   4442  O   LYS A 279      30.818  32.931  70.504  0.00  0.00           O  
ATOM   4443  N   THR A 280      32.244  34.654  70.889  0.00  0.00           N  
ATOM   4444  H   THR A 280      33.236  34.817  70.984  0.00  0.00           H  
ATOM   4445  CA  THR A 280      31.351  35.795  70.915  0.00  0.00           C  
ATOM   4446  HA  THR A 280      30.567  35.502  71.617  0.00  0.00           H  
ATOM   4447  CB  THR A 280      32.028  37.085  71.339  0.00  0.00           C  
ATOM   4448  HB  THR A 280      32.606  37.544  70.541  0.00  0.00           H  
ATOM   4449  CG2 THR A 280      30.998  38.053  71.907  0.00  0.00           C  
ATOM   4450 HG21 THR A 280      30.461  37.443  72.640  0.00  0.00           H  
ATOM   4451 HG22 THR A 280      31.464  38.925  72.382  0.00  0.00           H  
ATOM   4452 HG23 THR A 280      30.312  38.335  71.109  0.00  0.00           H  
ATOM   4453  OG1 THR A 280      32.885  36.826  72.442  0.00  0.00           O  
ATOM   4454  HG1 THR A 280      33.366  37.666  72.472  0.00  0.00           H  
ATOM   4455  C   THR A 280      30.642  35.978  69.574  0.00  0.00           C  
ATOM   4456  O   THR A 280      29.491  36.372  69.679  0.00  0.00           O  
ATOM   4457  N   TYR A 281      31.309  35.817  68.431  0.00  0.00           N  
ATOM   4458  H   TYR A 281      32.225  35.423  68.567  0.00  0.00           H  
ATOM   4459  CA  TYR A 281      30.716  35.802  67.108  0.00  0.00           C  
ATOM   4460  HA  TYR A 281      29.941  36.574  67.130  0.00  0.00           H  
ATOM   4461  CB  TYR A 281      31.802  36.300  66.155  0.00  0.00           C  
ATOM   4462  HB1 TYR A 281      31.405  36.125  65.160  0.00  0.00           H  
ATOM   4463  HB2 TYR A 281      32.690  35.669  66.245  0.00  0.00           H  
ATOM   4464  CG  TYR A 281      32.235  37.744  66.233  0.00  0.00           C  
ATOM   4465  CD1 TYR A 281      31.661  38.661  65.338  0.00  0.00           C  
ATOM   4466  HD1 TYR A 281      30.938  38.382  64.589  0.00  0.00           H  
ATOM   4467  CE1 TYR A 281      31.898  40.036  65.462  0.00  0.00           C  
ATOM   4468  HE1 TYR A 281      31.429  40.840  64.909  0.00  0.00           H  
ATOM   4469  CZ  TYR A 281      32.826  40.468  66.430  0.00  0.00           C  
ATOM   4470  OH  TYR A 281      33.026  41.816  66.517  0.00  0.00           O  
ATOM   4471  HH  TYR A 281      33.458  41.981  67.366  0.00  0.00           H  
ATOM   4472  CE2 TYR A 281      33.474  39.517  67.237  0.00  0.00           C  
ATOM   4473  HE2 TYR A 281      34.201  39.886  67.936  0.00  0.00           H  
ATOM   4474  CD2 TYR A 281      33.141  38.157  67.208  0.00  0.00           C  
ATOM   4475  HD2 TYR A 281      33.567  37.482  67.937  0.00  0.00           H  
ATOM   4476  C   TYR A 281      30.115  34.434  66.798  0.00  0.00           C  
ATOM   4477  O   TYR A 281      28.928  34.397  66.478  0.00  0.00           O  
ATOM   4478  N   ARG A 282      30.851  33.330  66.928  0.00  0.00           N  
ATOM   4479  H   ARG A 282      31.849  33.466  66.861  0.00  0.00           H  
ATOM   4480  CA  ARG A 282      30.388  31.982  66.713  0.00  0.00           C  
ATOM   4481  HA  ARG A 282      30.295  31.859  65.630  0.00  0.00           H  
ATOM   4482  CB  ARG A 282      31.399  30.925  67.147  0.00  0.00           C  
ATOM   4483  HB1 ARG A 282      31.367  30.995  68.229  0.00  0.00           H  
ATOM   4484  HB2 ARG A 282      32.346  31.172  66.665  0.00  0.00           H  
ATOM   4485  CG  ARG A 282      30.928  29.541  66.677  0.00  0.00           C  
ATOM   4486  HG1 ARG A 282      30.906  29.424  65.596  0.00  0.00           H  
ATOM   4487  HG2 ARG A 282      29.915  29.340  67.036  0.00  0.00           H  
ATOM   4488  CD  ARG A 282      31.870  28.467  67.210  0.00  0.00           C  
ATOM   4489  HD1 ARG A 282      32.734  28.302  66.568  0.00  0.00           H  
ATOM   4490  HD2 ARG A 282      31.316  27.544  67.044  0.00  0.00           H  
ATOM   4491  NE  ARG A 282      32.262  28.563  68.609  0.00  0.00           N  
ATOM   4492  HE  ARG A 282      31.609  28.281  69.325  0.00  0.00           H  
ATOM   4493  CZ  ARG A 282      33.497  28.844  69.051  0.00  0.00           C  
ATOM   4494  NH1 ARG A 282      34.367  29.406  68.194  0.00  0.00           N1+
ATOM   4495 HH11 ARG A 282      34.037  29.715  67.295  0.00  0.00           H  
ATOM   4496 HH12 ARG A 282      35.328  29.557  68.466  0.00  0.00           H  
ATOM   4497  NH2 ARG A 282      33.768  28.691  70.347  0.00  0.00           N  
ATOM   4498 HH21 ARG A 282      33.019  28.427  70.974  0.00  0.00           H  
ATOM   4499 HH22 ARG A 282      34.739  28.722  70.619  0.00  0.00           H  
ATOM   4500  C   ARG A 282      28.990  31.771  67.289  0.00  0.00           C  
ATOM   4501  O   ARG A 282      28.132  31.200  66.626  0.00  0.00           O  
ATOM   4502  N   SER A 283      28.737  32.064  68.567  0.00  0.00           N  
ATOM   4503  H   SER A 283      29.441  32.640  69.011  0.00  0.00           H  
ATOM   4504  CA  SER A 283      27.522  31.848  69.317  0.00  0.00           C  
ATOM   4505  HA  SER A 283      27.146  30.832  69.202  0.00  0.00           H  
ATOM   4506  CB  SER A 283      27.706  32.006  70.822  0.00  0.00           C  
ATOM   4507  HB1 SER A 283      28.357  31.234  71.225  0.00  0.00           H  
ATOM   4508  HB2 SER A 283      26.734  32.010  71.322  0.00  0.00           H  
ATOM   4509  OG  SER A 283      28.339  33.232  71.126  0.00  0.00           O  
ATOM   4510  HG  SER A 283      29.237  33.078  70.816  0.00  0.00           H  
ATOM   4511  C   SER A 283      26.415  32.705  68.713  0.00  0.00           C  
ATOM   4512  O   SER A 283      25.289  32.228  68.623  0.00  0.00           O  
ATOM   4513  N   ALA A 284      26.749  33.925  68.274  0.00  0.00           N  
ATOM   4514  H   ALA A 284      27.720  34.115  68.090  0.00  0.00           H  
ATOM   4515  CA  ALA A 284      25.793  34.811  67.635  0.00  0.00           C  
ATOM   4516  HA  ALA A 284      24.941  34.824  68.319  0.00  0.00           H  
ATOM   4517  CB  ALA A 284      26.356  36.203  67.350  0.00  0.00           C  
ATOM   4518  HB1 ALA A 284      25.646  36.978  67.060  0.00  0.00           H  
ATOM   4519  HB2 ALA A 284      26.867  36.564  68.235  0.00  0.00           H  
ATOM   4520  HB3 ALA A 284      27.086  36.061  66.553  0.00  0.00           H  
ATOM   4521  C   ALA A 284      25.212  34.153  66.391  0.00  0.00           C  
ATOM   4522  O   ALA A 284      24.014  33.902  66.280  0.00  0.00           O  
ATOM   4523  N   PHE A 285      26.029  33.575  65.504  0.00  0.00           N  
ATOM   4524  H   PHE A 285      27.030  33.688  65.590  0.00  0.00           H  
ATOM   4525  CA  PHE A 285      25.572  33.028  64.242  0.00  0.00           C  
ATOM   4526  HA  PHE A 285      24.895  33.763  63.804  0.00  0.00           H  
ATOM   4527  CB  PHE A 285      26.784  32.745  63.366  0.00  0.00           C  
ATOM   4528  HB1 PHE A 285      26.495  32.465  62.349  0.00  0.00           H  
ATOM   4529  HB2 PHE A 285      27.386  31.995  63.872  0.00  0.00           H  
ATOM   4530  CG  PHE A 285      27.748  33.899  63.200  0.00  0.00           C  
ATOM   4531  CD1 PHE A 285      27.519  35.240  63.526  0.00  0.00           C  
ATOM   4532  HD1 PHE A 285      26.575  35.575  63.931  0.00  0.00           H  
ATOM   4533  CE1 PHE A 285      28.482  36.215  63.236  0.00  0.00           C  
ATOM   4534  HE1 PHE A 285      28.281  37.268  63.342  0.00  0.00           H  
ATOM   4535  CZ  PHE A 285      29.736  35.811  62.773  0.00  0.00           C  
ATOM   4536  HZ  PHE A 285      30.492  36.557  62.586  0.00  0.00           H  
ATOM   4537  CE2 PHE A 285      30.011  34.455  62.525  0.00  0.00           C  
ATOM   4538  HE2 PHE A 285      30.867  34.230  61.903  0.00  0.00           H  
ATOM   4539  CD2 PHE A 285      29.015  33.493  62.779  0.00  0.00           C  
ATOM   4540  HD2 PHE A 285      29.307  32.487  62.508  0.00  0.00           H  
ATOM   4541  C   PHE A 285      24.734  31.776  64.460  0.00  0.00           C  
ATOM   4542  O   PHE A 285      23.711  31.535  63.821  0.00  0.00           O  
ATOM   4543  N   SER A 286      25.253  30.913  65.346  0.00  0.00           N  
ATOM   4544  H   SER A 286      26.157  31.187  65.690  0.00  0.00           H  
ATOM   4545  CA  SER A 286      24.553  29.727  65.793  0.00  0.00           C  
ATOM   4546  HA  SER A 286      24.458  28.988  64.997  0.00  0.00           H  
ATOM   4547  CB  SER A 286      25.547  29.181  66.815  0.00  0.00           C  
ATOM   4548  HB1 SER A 286      25.542  29.784  67.723  0.00  0.00           H  
ATOM   4549  HB2 SER A 286      26.564  29.241  66.436  0.00  0.00           H  
ATOM   4550  OG  SER A 286      25.203  27.836  67.028  0.00  0.00           O  
ATOM   4551  HG  SER A 286      25.818  27.482  67.681  0.00  0.00           H  
ATOM   4552  C   SER A 286      23.225  29.951  66.495  0.00  0.00           C  
ATOM   4553  O   SER A 286      22.236  29.226  66.387  0.00  0.00           O  
ATOM   4554  N   ARG A 287      23.126  31.045  67.258  0.00  0.00           N  
ATOM   4555  H   ARG A 287      23.975  31.590  67.270  0.00  0.00           H  
ATOM   4556  CA  ARG A 287      21.855  31.499  67.779  0.00  0.00           C  
ATOM   4557  HA  ARG A 287      21.407  30.724  68.405  0.00  0.00           H  
ATOM   4558  CB  ARG A 287      22.152  32.602  68.785  0.00  0.00           C  
ATOM   4559  HB1 ARG A 287      21.259  33.210  68.897  0.00  0.00           H  
ATOM   4560  HB2 ARG A 287      22.874  33.304  68.369  0.00  0.00           H  
ATOM   4561  CG  ARG A 287      22.632  32.102  70.145  0.00  0.00           C  
ATOM   4562  HG1 ARG A 287      23.432  31.359  70.107  0.00  0.00           H  
ATOM   4563  HG2 ARG A 287      21.792  31.587  70.613  0.00  0.00           H  
ATOM   4564  CD  ARG A 287      23.219  33.210  71.009  0.00  0.00           C  
ATOM   4565  HD1 ARG A 287      24.218  33.382  70.607  0.00  0.00           H  
ATOM   4566  HD2 ARG A 287      23.290  32.854  72.033  0.00  0.00           H  
ATOM   4567  NE  ARG A 287      22.382  34.405  71.084  0.00  0.00           N  
ATOM   4568  HE  ARG A 287      21.386  34.348  71.234  0.00  0.00           H  
ATOM   4569  CZ  ARG A 287      22.837  35.652  70.901  0.00  0.00           C  
ATOM   4570  NH1 ARG A 287      24.137  35.958  70.918  0.00  0.00           N1+
ATOM   4571 HH11 ARG A 287      24.862  35.304  71.172  0.00  0.00           H  
ATOM   4572 HH12 ARG A 287      24.404  36.935  70.830  0.00  0.00           H  
ATOM   4573  NH2 ARG A 287      21.997  36.702  70.822  0.00  0.00           N  
ATOM   4574 HH21 ARG A 287      21.028  36.443  70.914  0.00  0.00           H  
ATOM   4575 HH22 ARG A 287      22.368  37.636  70.987  0.00  0.00           H  
ATOM   4576  C   ARG A 287      20.885  31.984  66.710  0.00  0.00           C  
ATOM   4577  O   ARG A 287      19.684  31.742  66.791  0.00  0.00           O  
ATOM   4578  N   TYR A 288      21.410  32.563  65.629  0.00  0.00           N  
ATOM   4579  H   TYR A 288      22.401  32.729  65.611  0.00  0.00           H  
ATOM   4580  CA  TYR A 288      20.539  33.081  64.586  0.00  0.00           C  
ATOM   4581  HA  TYR A 288      19.636  33.637  64.848  0.00  0.00           H  
ATOM   4582  CB  TYR A 288      21.261  34.231  63.880  0.00  0.00           C  
ATOM   4583  HB1 TYR A 288      20.564  34.811  63.265  0.00  0.00           H  
ATOM   4584  HB2 TYR A 288      22.030  33.823  63.220  0.00  0.00           H  
ATOM   4585  CG  TYR A 288      21.907  35.212  64.824  0.00  0.00           C  
ATOM   4586  CD1 TYR A 288      21.267  35.501  66.034  0.00  0.00           C  
ATOM   4587  HD1 TYR A 288      20.332  35.026  66.302  0.00  0.00           H  
ATOM   4588  CE1 TYR A 288      21.777  36.453  66.923  0.00  0.00           C  
ATOM   4589  HE1 TYR A 288      21.330  36.674  67.883  0.00  0.00           H  
ATOM   4590  CZ  TYR A 288      22.942  37.146  66.535  0.00  0.00           C  
ATOM   4591  OH  TYR A 288      23.340  38.207  67.294  0.00  0.00           O  
ATOM   4592  HH  TYR A 288      22.732  38.322  68.020  0.00  0.00           H  
ATOM   4593  CE2 TYR A 288      23.516  36.942  65.264  0.00  0.00           C  
ATOM   4594  HE2 TYR A 288      24.296  37.647  65.041  0.00  0.00           H  
ATOM   4595  CD2 TYR A 288      22.992  35.981  64.391  0.00  0.00           C  
ATOM   4596  HD2 TYR A 288      23.436  35.922  63.403  0.00  0.00           H  
ATOM   4597  C   TYR A 288      20.103  32.028  63.578  0.00  0.00           C  
ATOM   4598  O   TYR A 288      18.900  31.869  63.416  0.00  0.00           O  
ATOM   4599  N   ILE A 289      20.982  31.127  63.145  0.00  0.00           N  
ATOM   4600  H   ILE A 289      21.946  31.218  63.427  0.00  0.00           H  
ATOM   4601  CA  ILE A 289      20.528  29.896  62.517  0.00  0.00           C  
ATOM   4602  HA  ILE A 289      19.720  30.213  61.851  0.00  0.00           H  
ATOM   4603  CB  ILE A 289      21.649  29.186  61.765  0.00  0.00           C  
ATOM   4604  HB  ILE A 289      21.214  28.404  61.153  0.00  0.00           H  
ATOM   4605  CG2 ILE A 289      22.345  30.122  60.778  0.00  0.00           C  
ATOM   4606 HG21 ILE A 289      23.027  29.599  60.101  0.00  0.00           H  
ATOM   4607 HG22 ILE A 289      21.525  30.587  60.241  0.00  0.00           H  
ATOM   4608 HG23 ILE A 289      22.981  30.852  61.271  0.00  0.00           H  
ATOM   4609  CG1 ILE A 289      22.671  28.400  62.588  0.00  0.00           C  
ATOM   4610 HG11 ILE A 289      22.181  27.817  63.360  0.00  0.00           H  
ATOM   4611 HG12 ILE A 289      23.256  29.164  63.102  0.00  0.00           H  
ATOM   4612  CD  ILE A 289      23.667  27.518  61.841  0.00  0.00           C  
ATOM   4613  HD1 ILE A 289      23.135  26.834  61.184  0.00  0.00           H  
ATOM   4614  HD2 ILE A 289      24.311  28.198  61.280  0.00  0.00           H  
ATOM   4615  HD3 ILE A 289      24.291  26.922  62.525  0.00  0.00           H  
ATOM   4616  C   ILE A 289      19.779  28.885  63.373  0.00  0.00           C  
ATOM   4617  O   ILE A 289      19.311  27.905  62.815  0.00  0.00           O  
ATOM   4618  N   GLN A 290      19.579  29.225  64.650  0.00  0.00           N  
ATOM   4619  H   GLN A 290      20.050  30.038  65.013  0.00  0.00           H  
ATOM   4620  CA  GLN A 290      18.669  28.476  65.489  0.00  0.00           C  
ATOM   4621  HA  GLN A 290      18.034  27.848  64.855  0.00  0.00           H  
ATOM   4622  CB  GLN A 290      19.438  27.683  66.531  0.00  0.00           C  
ATOM   4623  HB1 GLN A 290      18.744  27.095  67.126  0.00  0.00           H  
ATOM   4624  HB2 GLN A 290      20.004  28.273  67.255  0.00  0.00           H  
ATOM   4625  CG  GLN A 290      20.520  26.751  65.973  0.00  0.00           C  
ATOM   4626  HG1 GLN A 290      21.113  26.295  66.764  0.00  0.00           H  
ATOM   4627  HG2 GLN A 290      21.205  27.221  65.265  0.00  0.00           H  
ATOM   4628  CD  GLN A 290      19.924  25.530  65.290  0.00  0.00           C  
ATOM   4629  OE1 GLN A 290      19.558  24.510  65.876  0.00  0.00           O  
ATOM   4630  NE2 GLN A 290      19.598  25.468  63.993  0.00  0.00           N  
ATOM   4631 HE21 GLN A 290      19.469  26.220  63.336  0.00  0.00           H  
ATOM   4632 HE22 GLN A 290      19.046  24.634  63.849  0.00  0.00           H  
ATOM   4633  C   GLN A 290      17.647  29.443  66.069  0.00  0.00           C  
ATOM   4634  O   GLN A 290      16.965  29.108  67.043  0.00  0.00           O  
ATOM   4635  N   CYS A 291      17.450  30.668  65.588  0.00  0.00           N  
ATOM   4636  H   CYS A 291      18.023  30.898  64.787  0.00  0.00           H  
ATOM   4637  CA  CYS A 291      16.470  31.678  65.942  0.00  0.00           C  
ATOM   4638  HA  CYS A 291      16.919  32.590  65.541  0.00  0.00           H  
ATOM   4639  CB  CYS A 291      15.212  31.517  65.100  0.00  0.00           C  
ATOM   4640  HB1 CYS A 291      14.500  32.334  65.194  0.00  0.00           H  
ATOM   4641  HB2 CYS A 291      14.741  30.589  65.446  0.00  0.00           H  
ATOM   4642  SG  CYS A 291      15.615  31.425  63.342  0.00  0.00           S  
ATOM   4643  HG  CYS A 291      16.861  30.943  63.303  0.00  0.00           H  
ATOM   4644  C   CYS A 291      16.188  31.788  67.426  0.00  0.00           C  
ATOM   4645  O   CYS A 291      15.042  31.975  67.825  0.00  0.00           O  
ATOM   4646  N   GLN A 292      17.199  31.864  68.305  0.00  0.00           N  
ATOM   4647  H   GLN A 292      18.115  31.752  67.906  0.00  0.00           H  
ATOM   4648  CA  GLN A 292      17.132  32.031  69.736  0.00  0.00           C  
ATOM   4649  HA  GLN A 292      16.422  31.357  70.215  0.00  0.00           H  
ATOM   4650  CB  GLN A 292      18.467  31.551  70.292  0.00  0.00           C  
ATOM   4651  HB1 GLN A 292      18.337  31.659  71.367  0.00  0.00           H  
ATOM   4652  HB2 GLN A 292      19.275  32.225  70.013  0.00  0.00           H  
ATOM   4653  CG  GLN A 292      18.849  30.109  69.982  0.00  0.00           C  
ATOM   4654  HG1 GLN A 292      19.899  29.994  70.277  0.00  0.00           H  
ATOM   4655  HG2 GLN A 292      18.742  29.947  68.906  0.00  0.00           H  
ATOM   4656  CD  GLN A 292      18.038  28.948  70.551  0.00  0.00           C  
ATOM   4657  OE1 GLN A 292      17.709  28.937  71.732  0.00  0.00           O  
ATOM   4658  NE2 GLN A 292      17.595  27.950  69.784  0.00  0.00           N  
ATOM   4659 HE21 GLN A 292      17.649  28.097  68.780  0.00  0.00           H  
ATOM   4660 HE22 GLN A 292      17.020  27.258  70.235  0.00  0.00           H  
ATOM   4661  C   GLN A 292      16.766  33.418  70.232  0.00  0.00           C  
ATOM   4662  O   GLN A 292      16.269  33.619  71.344  0.00  0.00           O  
ATOM   4663  N   TYR A 293      16.757  34.478  69.417  0.00  0.00           N  
ATOM   4664  H   TYR A 293      17.193  34.387  68.518  0.00  0.00           H  
ATOM   4665  CA  TYR A 293      16.188  35.771  69.754  0.00  0.00           C  
ATOM   4666  HA  TYR A 293      16.608  36.136  70.693  0.00  0.00           H  
ATOM   4667  CB  TYR A 293      16.555  36.702  68.607  0.00  0.00           C  
ATOM   4668  HB1 TYR A 293      16.018  36.384  67.708  0.00  0.00           H  
ATOM   4669  HB2 TYR A 293      17.639  36.613  68.482  0.00  0.00           H  
ATOM   4670  CG  TYR A 293      16.291  38.180  68.776  0.00  0.00           C  
ATOM   4671  CD1 TYR A 293      16.814  38.844  69.889  0.00  0.00           C  
ATOM   4672  HD1 TYR A 293      17.506  38.345  70.565  0.00  0.00           H  
ATOM   4673  CE1 TYR A 293      16.570  40.210  70.080  0.00  0.00           C  
ATOM   4674  HE1 TYR A 293      17.012  40.797  70.864  0.00  0.00           H  
ATOM   4675  CZ  TYR A 293      15.835  40.870  69.074  0.00  0.00           C  
ATOM   4676  OH  TYR A 293      15.690  42.230  69.161  0.00  0.00           O  
ATOM   4677  HH  TYR A 293      16.293  42.579  69.808  0.00  0.00           H  
ATOM   4678  CE2 TYR A 293      15.462  40.237  67.876  0.00  0.00           C  
ATOM   4679  HE2 TYR A 293      15.059  40.889  67.121  0.00  0.00           H  
ATOM   4680  CD2 TYR A 293      15.667  38.863  67.728  0.00  0.00           C  
ATOM   4681  HD2 TYR A 293      15.411  38.316  66.826  0.00  0.00           H  
ATOM   4682  C   TYR A 293      14.674  35.746  69.965  0.00  0.00           C  
ATOM   4683  O   TYR A 293      14.158  36.629  70.643  0.00  0.00           O     
ATOM   4684  N   NME A 294      13.938  34.773  69.421  0.00  0.00           N  
ATOM   4685  H   NME A 294      14.322  34.068  68.813  0.00  0.00           H  
ATOM   4686  CH3 NME A 294      12.489  34.688  69.410  0.00  0.00           C  
ATOM   4687 HH31 NME A 294      11.972  35.637  69.307  0.00  0.00           H  
ATOM   4688 HH32 NME A 294      12.178  34.023  68.599  0.00  0.00           H  
ATOM   4689 HH33 NME A 294      12.229  34.305  70.396  0.00  0.00           H 
TER
MODEL 2
ATOM   4690  CH3 ACE B   0      58.928  45.437  34.098  0.00  0.00           C  
ATOM   4691 HH31 ACE B   0      59.272  44.961  33.170  0.00  0.00           H  
ATOM   4692 HH32 ACE B   0      58.406  46.367  33.903  0.00  0.00           H  
ATOM   4693 HH33 ACE B   0      59.822  45.606  34.693  0.00  0.00           H  
ATOM   4694  C   ACE B   0      58.060  44.564  34.995  0.00  0.00           C  
ATOM   4695  O   ACE B   0      58.201  44.521  36.207  0.00  0.00           O  
ATOM   4696  N   THR B   1      57.040  43.931  34.404  0.00  0.00           N  
ATOM   4697  H   THR B   1      56.952  43.916  33.394  0.00  0.00           H  
ATOM   4698  CA  THR B   1      56.203  43.038  35.174  0.00  0.00           C  
ATOM   4699  HA  THR B   1      55.691  43.567  35.981  0.00  0.00           H  
ATOM   4700  CB  THR B   1      55.147  42.404  34.273  0.00  0.00           C  
ATOM   4701  HB  THR B   1      54.483  41.853  34.942  0.00  0.00           H  
ATOM   4702  CG2 THR B   1      54.284  43.310  33.396  0.00  0.00           C  
ATOM   4703 HG21 THR B   1      53.313  42.887  33.141  0.00  0.00           H  
ATOM   4704 HG22 THR B   1      54.056  44.195  34.003  0.00  0.00           H  
ATOM   4705 HG23 THR B   1      54.772  43.597  32.469  0.00  0.00           H  
ATOM   4706  OG1 THR B   1      55.781  41.559  33.341  0.00  0.00           O  
ATOM   4707  HG1 THR B   1      56.110  42.033  32.580  0.00  0.00           H  
ATOM   4708  C   THR B   1      56.890  41.965  35.996  0.00  0.00           C  
ATOM   4709  O   THR B   1      56.338  41.450  36.971  0.00  0.00           O  
ATOM   4710  N   TYR B   2      58.106  41.551  35.627  0.00  0.00           N  
ATOM   4711  H   TYR B   2      58.404  42.098  34.842  0.00  0.00           H  
ATOM   4712  CA  TYR B   2      58.935  40.581  36.324  0.00  0.00           C  
ATOM   4713  HA  TYR B   2      58.337  39.704  36.547  0.00  0.00           H  
ATOM   4714  CB  TYR B   2      60.045  39.994  35.448  0.00  0.00           C  
ATOM   4715  HB1 TYR B   2      60.770  40.783  35.226  0.00  0.00           H  
ATOM   4716  HB2 TYR B   2      59.624  39.710  34.488  0.00  0.00           H  
ATOM   4717  CG  TYR B   2      60.833  38.799  35.942  0.00  0.00           C  
ATOM   4718  CD1 TYR B   2      60.183  37.728  36.560  0.00  0.00           C  
ATOM   4719  HD1 TYR B   2      59.124  37.864  36.730  0.00  0.00           H  
ATOM   4720  CE1 TYR B   2      60.841  36.574  36.991  0.00  0.00           C  
ATOM   4721  HE1 TYR B   2      60.306  35.874  37.623  0.00  0.00           H  
ATOM   4722  CZ  TYR B   2      62.226  36.467  36.767  0.00  0.00           C  
ATOM   4723  OH  TYR B   2      63.029  35.511  37.326  0.00  0.00           O  
ATOM   4724  HH  TYR B   2      63.920  35.669  37.007  0.00  0.00           H  
ATOM   4725  CE2 TYR B   2      62.848  37.473  36.001  0.00  0.00           C  
ATOM   4726  HE2 TYR B   2      63.896  37.480  35.768  0.00  0.00           H  
ATOM   4727  CD2 TYR B   2      62.209  38.674  35.705  0.00  0.00           C  
ATOM   4728  HD2 TYR B   2      62.802  39.485  35.309  0.00  0.00           H  
ATOM   4729  C   TYR B   2      59.455  41.051  37.668  0.00  0.00           C  
ATOM   4730  O   TYR B   2      59.498  40.287  38.634  0.00  0.00           O  
ATOM   4731  N   LEU B   3      59.812  42.339  37.762  0.00  0.00           N  
ATOM   4732  H   LEU B   3      59.868  42.873  36.902  0.00  0.00           H  
ATOM   4733  CA  LEU B   3      60.056  43.010  39.018  0.00  0.00           C  
ATOM   4734  HA  LEU B   3      60.775  42.469  39.638  0.00  0.00           H  
ATOM   4735  CB  LEU B   3      60.734  44.344  38.753  0.00  0.00           C  
ATOM   4736  HB1 LEU B   3      59.993  44.934  38.221  0.00  0.00           H  
ATOM   4737  HB2 LEU B   3      61.619  44.258  38.135  0.00  0.00           H  
ATOM   4738  CG  LEU B   3      61.226  45.119  39.972  0.00  0.00           C  
ATOM   4739  HG  LEU B   3      60.353  45.548  40.472  0.00  0.00           H  
ATOM   4740  CD1 LEU B   3      61.946  44.211  40.964  0.00  0.00           C  
ATOM   4741 HD11 LEU B   3      61.313  43.510  41.508  0.00  0.00           H  
ATOM   4742 HD12 LEU B   3      62.712  43.741  40.354  0.00  0.00           H  
ATOM   4743 HD13 LEU B   3      62.575  44.736  41.699  0.00  0.00           H  
ATOM   4744  CD2 LEU B   3      62.180  46.228  39.550  0.00  0.00           C  
ATOM   4745 HD21 LEU B   3      62.287  46.926  40.376  0.00  0.00           H  
ATOM   4746 HD22 LEU B   3      63.127  45.729  39.347  0.00  0.00           H  
ATOM   4747 HD23 LEU B   3      61.981  46.820  38.656  0.00  0.00           H  
ATOM   4748  C   LEU B   3      58.822  43.234  39.879  0.00  0.00           C  
ATOM   4749  O   LEU B   3      58.885  43.106  41.098  0.00  0.00           O  
ATOM   4750  N   MET B   4      57.648  43.383  39.258  0.00  0.00           N  
ATOM   4751  H   MET B   4      57.713  43.589  38.276  0.00  0.00           H  
ATOM   4752  CA  MET B   4      56.376  43.504  39.949  0.00  0.00           C  
ATOM   4753  HA  MET B   4      56.305  44.275  40.715  0.00  0.00           H  
ATOM   4754  CB  MET B   4      55.296  44.024  39.003  0.00  0.00           C  
ATOM   4755  HB1 MET B   4      54.332  44.068  39.524  0.00  0.00           H  
ATOM   4756  HB2 MET B   4      55.104  43.321  38.191  0.00  0.00           H  
ATOM   4757  CG  MET B   4      55.611  45.379  38.379  0.00  0.00           C  
ATOM   4758  HG1 MET B   4      56.576  45.416  37.878  0.00  0.00           H  
ATOM   4759  HG2 MET B   4      55.739  46.178  39.119  0.00  0.00           H  
ATOM   4760  SD  MET B   4      54.587  46.024  37.036  0.00  0.00           S  
ATOM   4761  CE  MET B   4      54.960  47.796  36.944  0.00  0.00           C  
ATOM   4762  HE1 MET B   4      55.971  47.917  36.564  0.00  0.00           H  
ATOM   4763  HE2 MET B   4      54.105  48.233  36.422  0.00  0.00           H  
ATOM   4764  HE3 MET B   4      54.917  48.150  37.975  0.00  0.00           H  
ATOM   4765  C   MET B   4      55.946  42.138  40.471  0.00  0.00           C  
ATOM   4766  O   MET B   4      55.415  42.132  41.587  0.00  0.00           O  
ATOM   4767  N   PHE B   5      56.270  41.028  39.809  0.00  0.00           N  
ATOM   4768  H   PHE B   5      56.668  41.060  38.884  0.00  0.00           H  
ATOM   4769  CA  PHE B   5      56.115  39.762  40.482  0.00  0.00           C  
ATOM   4770  HA  PHE B   5      55.057  39.686  40.742  0.00  0.00           H  
ATOM   4771  CB  PHE B   5      56.359  38.694  39.419  0.00  0.00           C  
ATOM   4772  HB1 PHE B   5      57.204  38.972  38.778  0.00  0.00           H  
ATOM   4773  HB2 PHE B   5      55.554  38.711  38.679  0.00  0.00           H  
ATOM   4774  CG  PHE B   5      56.629  37.312  39.953  0.00  0.00           C  
ATOM   4775  CD1 PHE B   5      57.968  36.902  40.042  0.00  0.00           C  
ATOM   4776  HD1 PHE B   5      58.746  37.521  39.626  0.00  0.00           H  
ATOM   4777  CE1 PHE B   5      58.189  35.643  40.609  0.00  0.00           C  
ATOM   4778  HE1 PHE B   5      59.187  35.227  40.619  0.00  0.00           H  
ATOM   4779  CZ  PHE B   5      57.136  34.900  41.160  0.00  0.00           C  
ATOM   4780  HZ  PHE B   5      57.289  33.958  41.656  0.00  0.00           H  
ATOM   4781  CE2 PHE B   5      55.800  35.321  41.050  0.00  0.00           C  
ATOM   4782  HE2 PHE B   5      55.017  34.850  41.620  0.00  0.00           H  
ATOM   4783  CD2 PHE B   5      55.555  36.513  40.367  0.00  0.00           C  
ATOM   4784  HD2 PHE B   5      54.553  36.902  40.256  0.00  0.00           H  
ATOM   4785  C   PHE B   5      57.068  39.586  41.653  0.00  0.00           C  
ATOM   4786  O   PHE B   5      56.611  39.085  42.676  0.00  0.00           O  
ATOM   4787  N   TRP B   6      58.319  40.027  41.542  0.00  0.00           N  
ATOM   4788  H   TRP B   6      58.555  40.667  40.796  0.00  0.00           H  
ATOM   4789  CA  TRP B   6      59.198  39.916  42.700  0.00  0.00           C  
ATOM   4790  HA  TRP B   6      59.154  38.899  43.070  0.00  0.00           H  
ATOM   4791  CB  TRP B   6      60.627  40.073  42.212  0.00  0.00           C  
ATOM   4792  HB1 TRP B   6      61.333  40.160  43.037  0.00  0.00           H  
ATOM   4793  HB2 TRP B   6      60.675  41.012  41.669  0.00  0.00           H  
ATOM   4794  CG  TRP B   6      61.182  38.981  41.345  0.00  0.00           C  
ATOM   4795  CD1 TRP B   6      61.852  39.070  40.164  0.00  0.00           C  
ATOM   4796  HD1 TRP B   6      62.175  40.028  39.803  0.00  0.00           H  
ATOM   4797  NE1 TRP B   6      62.437  37.877  39.780  0.00  0.00           N  
ATOM   4798  HE1 TRP B   6      63.036  37.743  38.980  0.00  0.00           H  
ATOM   4799  CE2 TRP B   6      61.878  36.876  40.547  0.00  0.00           C  
ATOM   4800  CZ2 TRP B   6      62.045  35.483  40.494  0.00  0.00           C  
ATOM   4801  HZ2 TRP B   6      62.617  35.060  39.677  0.00  0.00           H  
ATOM   4802  CH2 TRP B   6      61.592  34.709  41.555  0.00  0.00           C  
ATOM   4803  HH2 TRP B   6      61.756  33.638  41.473  0.00  0.00           H  
ATOM   4804  CZ3 TRP B   6      60.965  35.321  42.648  0.00  0.00           C  
ATOM   4805  HZ3 TRP B   6      60.661  34.742  43.514  0.00  0.00           H  
ATOM   4806  CE3 TRP B   6      60.901  36.717  42.689  0.00  0.00           C  
ATOM   4807  HE3 TRP B   6      60.580  37.060  43.671  0.00  0.00           H  
ATOM   4808  CD2 TRP B   6      61.221  37.550  41.604  0.00  0.00           C  
ATOM   4809  C   TRP B   6      58.937  40.863  43.861  0.00  0.00           C  
ATOM   4810  O   TRP B   6      59.374  40.622  44.991  0.00  0.00           O  
ATOM   4811  N   ILE B   7      58.394  42.056  43.602  0.00  0.00           N  
ATOM   4812  H   ILE B   7      58.224  42.317  42.640  0.00  0.00           H  
ATOM   4813  CA  ILE B   7      57.838  42.965  44.578  0.00  0.00           C  
ATOM   4814  HA  ILE B   7      58.578  43.012  45.368  0.00  0.00           H  
ATOM   4815  CB  ILE B   7      57.620  44.364  43.992  0.00  0.00           C  
ATOM   4816  HB  ILE B   7      57.074  44.268  43.064  0.00  0.00           H  
ATOM   4817  CG2 ILE B   7      56.804  45.160  45.013  0.00  0.00           C  
ATOM   4818 HG21 ILE B   7      57.271  45.110  45.989  0.00  0.00           H  
ATOM   4819 HG22 ILE B   7      56.923  46.210  44.748  0.00  0.00           H  
ATOM   4820 HG23 ILE B   7      55.749  44.877  45.060  0.00  0.00           H  
ATOM   4821  CG1 ILE B   7      58.936  45.085  43.732  0.00  0.00           C  
ATOM   4822 HG11 ILE B   7      58.657  45.986  43.183  0.00  0.00           H  
ATOM   4823 HG12 ILE B   7      59.541  44.385  43.143  0.00  0.00           H  
ATOM   4824  CD  ILE B   7      59.750  45.650  44.885  0.00  0.00           C  
ATOM   4825  HD1 ILE B   7      60.679  46.088  44.524  0.00  0.00           H  
ATOM   4826  HD2 ILE B   7      59.137  46.464  45.282  0.00  0.00           H  
ATOM   4827  HD3 ILE B   7      59.925  44.853  45.610  0.00  0.00           H  
ATOM   4828  C   ILE B   7      56.602  42.361  45.239  0.00  0.00           C  
ATOM   4829  O   ILE B   7      56.459  42.498  46.454  0.00  0.00           O  
ATOM   4830  N   GLY B   8      55.664  41.766  44.491  0.00  0.00           N  
ATOM   4831  H   GLY B   8      55.856  41.743  43.499  0.00  0.00           H  
ATOM   4832  CA  GLY B   8      54.555  40.998  45.000  0.00  0.00           C  
ATOM   4833  HA1 GLY B   8      54.024  40.720  44.083  0.00  0.00           H  
ATOM   4834  HA2 GLY B   8      53.865  41.654  45.534  0.00  0.00           H  
ATOM   4835  C   GLY B   8      54.926  39.822  45.899  0.00  0.00           C  
ATOM   4836  O   GLY B   8      54.405  39.584  46.983  0.00  0.00           O  
ATOM   4837  N   VAL B   9      56.010  39.158  45.495  0.00  0.00           N  
ATOM   4838  H   VAL B   9      56.202  39.305  44.514  0.00  0.00           H  
ATOM   4839  CA  VAL B   9      56.541  38.055  46.270  0.00  0.00           C  
ATOM   4840  HA  VAL B   9      55.784  37.319  46.526  0.00  0.00           H  
ATOM   4841  CB  VAL B   9      57.610  37.238  45.536  0.00  0.00           C  
ATOM   4842  HB  VAL B   9      58.321  37.923  45.058  0.00  0.00           H  
ATOM   4843  CG1 VAL B   9      58.366  36.317  46.494  0.00  0.00           C  
ATOM   4844 HG11 VAL B   9      59.112  36.838  47.086  0.00  0.00           H  
ATOM   4845 HG12 VAL B   9      57.600  35.933  47.169  0.00  0.00           H  
ATOM   4846 HG13 VAL B   9      58.737  35.452  45.953  0.00  0.00           H  
ATOM   4847  CG2 VAL B   9      56.782  36.389  44.582  0.00  0.00           C  
ATOM   4848 HG21 VAL B   9      57.521  35.739  44.117  0.00  0.00           H  
ATOM   4849 HG22 VAL B   9      55.997  35.888  45.150  0.00  0.00           H  
ATOM   4850 HG23 VAL B   9      56.399  37.002  43.758  0.00  0.00           H  
ATOM   4851  C   VAL B   9      57.171  38.732  47.472  0.00  0.00           C  
ATOM   4852  O   VAL B   9      56.896  38.237  48.557  0.00  0.00           O  
ATOM   4853  N   THR B  10      57.980  39.794  47.338  0.00  0.00           N  
ATOM   4854  H   THR B  10      58.205  40.108  46.406  0.00  0.00           H  
ATOM   4855  CA  THR B  10      58.588  40.383  48.516  0.00  0.00           C  
ATOM   4856  HA  THR B  10      58.983  39.544  49.066  0.00  0.00           H  
ATOM   4857  CB  THR B  10      59.766  41.266  48.122  0.00  0.00           C  
ATOM   4858  HB  THR B  10      59.427  42.072  47.470  0.00  0.00           H  
ATOM   4859  CG2 THR B  10      60.406  42.063  49.256  0.00  0.00           C  
ATOM   4860 HG21 THR B  10      60.439  41.432  50.149  0.00  0.00           H  
ATOM   4861 HG22 THR B  10      61.325  42.569  48.974  0.00  0.00           H  
ATOM   4862 HG23 THR B  10      59.674  42.838  49.499  0.00  0.00           H  
ATOM   4863  OG1 THR B  10      60.733  40.514  47.412  0.00  0.00           O  
ATOM   4864  HG1 THR B  10      60.343  40.255  46.579  0.00  0.00           H  
ATOM   4865  C   THR B  10      57.590  40.970  49.504  0.00  0.00           C  
ATOM   4866  O   THR B  10      57.798  40.842  50.706  0.00  0.00           O  
ATOM   4867  N   SER B  11      56.408  41.466  49.127  0.00  0.00           N  
ATOM   4868  H   SER B  11      56.217  41.488  48.140  0.00  0.00           H  
ATOM   4869  CA  SER B  11      55.536  42.227  49.995  0.00  0.00           C  
ATOM   4870  HA  SER B  11      56.030  43.016  50.566  0.00  0.00           H  
ATOM   4871  CB  SER B  11      54.514  43.023  49.173  0.00  0.00           C  
ATOM   4872  HB1 SER B  11      53.888  43.449  49.949  0.00  0.00           H  
ATOM   4873  HB2 SER B  11      53.986  42.400  48.456  0.00  0.00           H  
ATOM   4874  OG  SER B  11      55.341  43.915  48.462  0.00  0.00           O  
ATOM   4875  HG  SER B  11      55.640  43.460  47.679  0.00  0.00           H  
ATOM   4876  C   SER B  11      54.769  41.239  50.848  0.00  0.00           C  
ATOM   4877  O   SER B  11      54.521  41.513  52.025  0.00  0.00           O  
ATOM   4878  N   VAL B  12      54.520  40.022  50.337  0.00  0.00           N  
ATOM   4879  H   VAL B  12      54.840  39.809  49.407  0.00  0.00           H  
ATOM   4880  CA  VAL B  12      54.031  38.916  51.126  0.00  0.00           C  
ATOM   4881  HA  VAL B  12      53.228  39.206  51.810  0.00  0.00           H  
ATOM   4882  CB  VAL B  12      53.282  37.930  50.244  0.00  0.00           C  
ATOM   4883  HB  VAL B  12      53.890  37.637  49.385  0.00  0.00           H  
ATOM   4884  CG1 VAL B  12      52.824  36.780  51.129  0.00  0.00           C  
ATOM   4885 HG11 VAL B  12      52.307  36.198  50.364  0.00  0.00           H  
ATOM   4886 HG12 VAL B  12      53.686  36.293  51.592  0.00  0.00           H  
ATOM   4887 HG13 VAL B  12      52.057  37.077  51.849  0.00  0.00           H  
ATOM   4888  CG2 VAL B  12      52.056  38.575  49.598  0.00  0.00           C  
ATOM   4889 HG21 VAL B  12      51.353  39.019  50.301  0.00  0.00           H  
ATOM   4890 HG22 VAL B  12      52.354  39.272  48.813  0.00  0.00           H  
ATOM   4891 HG23 VAL B  12      51.470  37.801  49.093  0.00  0.00           H  
ATOM   4892  C   VAL B  12      55.101  38.366  52.060  0.00  0.00           C  
ATOM   4893  O   VAL B  12      54.805  38.043  53.214  0.00  0.00           O  
ATOM   4894  N   LEU B  13      56.348  38.203  51.618  0.00  0.00           N  
ATOM   4895  H   LEU B  13      56.516  38.492  50.655  0.00  0.00           H  
ATOM   4896  CA  LEU B  13      57.429  37.823  52.495  0.00  0.00           C  
ATOM   4897  HA  LEU B  13      57.112  36.932  53.022  0.00  0.00           H  
ATOM   4898  CB  LEU B  13      58.720  37.504  51.734  0.00  0.00           C  
ATOM   4899  HB1 LEU B  13      59.528  37.466  52.455  0.00  0.00           H  
ATOM   4900  HB2 LEU B  13      58.967  38.333  51.064  0.00  0.00           H  
ATOM   4901  CG  LEU B  13      58.674  36.282  50.823  0.00  0.00           C  
ATOM   4902  HG  LEU B  13      57.902  36.567  50.111  0.00  0.00           H  
ATOM   4903  CD1 LEU B  13      59.890  36.039  49.938  0.00  0.00           C  
ATOM   4904 HD11 LEU B  13      60.105  36.929  49.353  0.00  0.00           H  
ATOM   4905 HD12 LEU B  13      60.707  35.991  50.660  0.00  0.00           H  
ATOM   4906 HD13 LEU B  13      59.746  35.159  49.307  0.00  0.00           H  
ATOM   4907  CD2 LEU B  13      58.385  34.963  51.543  0.00  0.00           C  
ATOM   4908 HD21 LEU B  13      58.578  34.091  50.909  0.00  0.00           H  
ATOM   4909 HD22 LEU B  13      58.917  34.870  52.478  0.00  0.00           H  
ATOM   4910 HD23 LEU B  13      57.332  35.017  51.826  0.00  0.00           H  
ATOM   4911  C   LEU B  13      57.668  38.829  53.621  0.00  0.00           C  
ATOM   4912  O   LEU B  13      58.093  38.419  54.688  0.00  0.00           O  
ATOM   4913  N   LEU B  14      57.301  40.107  53.547  0.00  0.00           N  
ATOM   4914  H   LEU B  14      56.885  40.412  52.675  0.00  0.00           H  
ATOM   4915  CA  LEU B  14      57.519  41.033  54.640  0.00  0.00           C  
ATOM   4916  HA  LEU B  14      58.372  40.685  55.213  0.00  0.00           H  
ATOM   4917  CB  LEU B  14      57.769  42.421  54.055  0.00  0.00           C  
ATOM   4918  HB1 LEU B  14      57.847  43.040  54.957  0.00  0.00           H  
ATOM   4919  HB2 LEU B  14      56.895  42.662  53.447  0.00  0.00           H  
ATOM   4920  CG  LEU B  14      59.108  42.449  53.335  0.00  0.00           C  
ATOM   4921  HG  LEU B  14      59.114  41.753  52.499  0.00  0.00           H  
ATOM   4922  CD1 LEU B  14      59.200  43.818  52.653  0.00  0.00           C  
ATOM   4923 HD11 LEU B  14      59.259  44.622  53.391  0.00  0.00           H  
ATOM   4924 HD12 LEU B  14      60.109  43.841  52.061  0.00  0.00           H  
ATOM   4925 HD13 LEU B  14      58.352  44.007  51.987  0.00  0.00           H  
ATOM   4926  CD2 LEU B  14      60.440  42.396  54.077  0.00  0.00           C  
ATOM   4927 HD21 LEU B  14      60.712  43.300  54.620  0.00  0.00           H  
ATOM   4928 HD22 LEU B  14      60.394  41.544  54.753  0.00  0.00           H  
ATOM   4929 HD23 LEU B  14      61.199  42.181  53.316  0.00  0.00           H  
ATOM   4930  C   LEU B  14      56.318  41.053  55.586  0.00  0.00           C  
ATOM   4931  O   LEU B  14      56.452  41.091  56.808  0.00  0.00           O  
ATOM   4932  N   LEU B  15      55.118  40.791  55.068  0.00  0.00           N
[truncated: 35,648 more chars]
