# Supplementary material for: Orally Active Peptide Vector Allows Using Cannabis to Fight Pain While Avoiding Side Effects
Source: J Med Chem. 2021 Apr 23;64(10):6937–48. doi: 10.1021/acs.jmedchem.1c00484 (PMC8486167; doi:10.1021/acs.jmedchem.1c00484)
Supplement: Supplementary file 3 — jm1c00484_si_003.csv [file jm1c00484_si_003.csv]

Compound	SMILE
TM5-Tat	N[C@@H](CCC(O)=O)C(N[C@@H](C(C)O)C(N[C@@H](CC1=CC=C(O)C=C1)C(N[C@@H](CC(C)C)C(N[C@@H](CCSC)C(N[C@@H](CC2=CC=CC=C2)C(N[C@@H](CC3=CNC4=C3C=CC=C4)C(N[C@@H](C(CC)C)C(NC([H])C(N[C@@H](C(C)C)C(N[C@@H](C(C)O)C(N[C@@H](CO)C(N[C@@H]([C@H](C)C)C(N[C@@H](CC(C)C)C(N[C@@H](CC(C)C)C(N[C@@H](CC(C)C)C(N[C@@H](CC5=CC=CC=C5)C(N[C@@H](C(CC)C)C(N[C@@H](C(C)C)C(N[C@@H](CC6=CC=C(O)C=C6)C(N[C@@H](C)C(N[C@@H](CC7=CC=C(O…
Tat-TM6	NC([H])C(N[C@@H](CCCNC(N)=N)C(N[C@@H](CCCCN)C(N[C@@H](CCCCN)C(N[C@@H](CCCNC(N)=N)C(N[C@@H](CCCNC(N)=N)C(N[C@@H](CCC(N)=O)C(N[C@@H](CCCNC(N)=N)C(N[C@@H](CCCNC(N)=N)C(N[C@@H](CCCNC(N)=N)C(N[C@@H](CCCCN)C(N[C@@H](C(C)O)C(N[C@@H](CC(C)C)C(N[C@@H]([C@@H](C)C)C(N[C@@H](CC(C)C)C(N[C@@H](C(CC)C)C(N[C@@H](CC(C)C)C(N[C@@H]([C@H](C)C)C(N[C@@H](C(C)C)C(N[C@@H](CC(C)C)C(N[C@@H](C(CC)C)C(N[C@@H](C(CC)C)C(N[C@H…
TM7-Tat	N[C@@H](CC(C)C)C(N[C@@H](C(CC)C)C(N[C@@H](CCCCN)C(N[C@@H](C(C)O)C(N[C@@H]([C@H](C)C)C(N[C@H](CC1=CC=CC=C1)C(N[C@@H](C)C(N[C@@H](CC2=CC=CC=C2)C(N[C@@H](CS)C(N[C@@H](CO)C(N[C@@H](CCSC)C(N[C@@H](CC(C)C)C(N[C@H](CS)C(N[C@H](CC(C)C)C(N[C@H](CC(C)C)C(N[C@H](CC(N)=O)C(N[C@H](CO)C(N[C@@H](C(C)O)C(N[C@H](C(C)C)C(N[C@H](CC(N)=O)C(N3[C@H]([C@@](N[C@@H](C(CC)C)C(N[C@@H](C(CC)C)C(N[C@H](CC4=CC=C(O)C=C4)C(N[C@…
1	N[C@@H](C(C)C)C(N[C@@H](CC1=CC=C(O)C=C1)C(N[C@@H](C)C(N[C@@H](CC2=CC=C(O)C=C2)C(N[C@@H](CCSC)C(N[C@@H](CC3=CC=C(O)C=C3)C(N[C@@H](C(CC)C)C(N[C@@H](CC(C)C)C(N[C@@H](CC4=CNC5=C4C=CC=C5)C(NC([H])C(N[C@@H](CCCNC(N)=N)C(N[C@@H](CCCCN)C(N[C@@H](CCCCN)C(N[C@@H](CCCNC(N)=N)C(N[C@@H](CCCNC(N)=N)C(N[C@@H](CCC(N)=O)C(N[C@@H](CCCNC(N)=N)C(N[C@@H](CCCNC(N)=N)C(N[C@@H](CCCNC(N)=N)C(N)=O)=O)=O)=O)=O)=O)=O)=O)=O)…
2	N[C@@H]([C@@H](C)C)C(N[C@@H](CC1=CC=C(O)C=C1)C(N[C@@H](C)C(N[C@@H](CC2=CC=C(O)C=C2)C(N[C@@H](CCSC)C(N[C@@H](CC3=CC=C(O)C=C3)C(N[C@@H](C(CC)C)C(N[C@@H](CC(C)C)C(N[C@@H](CC4=CNC5=C4C=CC=C5)C(N)=O)=O)=O)=O)=O)=O)=O)=O)=O
3	NC([H])C(N[C@@H](CCCNC(N)=N)C(N[C@@H](CCCCN)C(N[C@@H](CCCCN)C(N[C@@H](CCCNC(N)=N)C(N[C@@H](CCCNC(N)=N)C(N[C@@H](CCC(N)=O)C(N[C@@H](CCCNC(N)=N)C(N[C@@H](CCCNC(N)=N)C(N[C@@H](CCCNC(N)=N)C(N[C@@H](CCCCN)C(N[C@@H](C(C)O)C(N[C@@H](CC(C)C)C(N[C@@H]([C@@H](C)C)C(N[C@@H](CC(C)C)C(N[C@@H](C(CC)C)C(N[C@@H](CC(C)C)C(N[C@@H]([C@@H](C)C)C(N[C@@H](C(C)C)C(N)=O)=O)=O)=O)=O)=O)=O)=O)=O)=O)=O)=O)=O)=O)=O)=O)=O)=O…
4	O=C(N[C@@H](CC(C)C)C(N[C@@H](C(C)C)C(N[C@@H](CC(C)C)C(N[C@@H](C(CC)C)C(N[C@@H](CC(C)C)C(N[C@@H]([C@@H](C)C)C(N[C@@H](C(C)C)C(N)=O)=O)=O)=O)=O)=O)=O)[C@@H](NC([C@H](CCCCN)N)=O)C(C)O
5	N[C@@H](C(C)C)C(N[C@@H](CC1=CC=C(O)C=C1)C(N[C@@H](C)C(N[C@@H](CC2=CC=C(O)C=C2)C(N[C@@H](CCSC)C(N[C@@H](CC3=CC=C(O)C=C3)C(N[C@@H](C(CC)C)C(N[C@@H](CC(C)C)C(N[C@@H](CC4=CNC5=C4C=CC=C5)C(N[C@@H](C)C(NC([H])C(N[C@@H](C(CC)C)C(N[C@@H](CC(C)C)C(N[C@@H](CCCCN)C(N[C@@H](CCCNC(N)=N)C(N[C@@H](CC6=CNC7=C6C=CC=C7)C(N)=O)=O)=O)=O)=O)=O)=O)=O)=O)=O)=O)=O)=O)=O)=O)=O
6	N[C@@H](C(C)C)C(N[C@@H](CC1=CC=C(O)C=C1)C(N[C@@H](C)C(N[C@@H](CC2=CC=C(O)C=C2)C(N[C@@H](CCSC)C(N[C@@H](CC3=CC=C(O)C=C3)C(N[C@@H](C(CC)C)C(N[C@@H](CC(C)C)C(N[C@@H](CC4=CNC5=C4C=CC=C5)C(N[C@@H](CO)C(N[C@@H](CCCCN)C(N[C@@H](CO)C(N[C@@H](CCCCN)C(N[C@@H](CO)C(N[C@@H](CCCCN)C(N)=O)=O)=O)=O)=O)=O)=O)=O)=O)=O)=O)=O)=O)=O)=O
7	N[C@@H]([C@@H](C)C)C(N[C@@H](CC1=CC=C(O)C=C1)C(N[C@@H](C)C(N[C@@H](CC2=CC=C(O)C=C2)C(N[C@@H](CCSC)C(N[C@@H](CC3=CC=C(O)C=C3)C(N[C@@H](C(CC)C)C(N[C@@H](CC(C)C)C(N[C@@H](CC4=CNC5=C4C=CC=C5)C(N[C@@H](CCCNC(N)=N)C(N[C@@H](CC(C)C)C(N[C@@H](CCCNC(N)=N)C(N[C@@H](CC6=CNC7=C6C=CC=C7)C(N[C@@H](CCCNC(N)=N)C(N)=O)=O)=O)=O)=O)=O)=O)=O)=O)=O)=O)=O)=O)=O
8	N[C@@H](C(C)C)C(N[C@@H](CC1=CC=C(O)C=C1)C(N[C@@H](C)C(N[C@@H](CC2=CC=C(O)C=C2)C(N[C@@H](CCSC)C(N[C@@H](CC3=CC=C(O)C=C3)C(N[C@@H](C(CC)C)C(N[C@@H](CC(C)C)C(N[C@@H](CC4=CNC5=C4C=CC=C5)C(N[C@@H](CCCNC(N)=N)C(N[C@@H](CCCCN)C(N[C@@H](CCCNC(N)=N)C(N)=O)=O)=O)=O)=O)=O)=O)=O)=O)=O)=O)=O
9	N[C@@H](C)C(NC([H])C(N[C@@H](C(CC)C)C(N[C@@H](CC(C)C)C(N[C@@H](CCCCN)C(N[C@@H](CCCNC(N)=N)C(N[C@@H](CC1=CNC2=C1C=CC=C2)C(N[C@@H](CCCCN)C(N[C@@H](C(C)O)C(N[C@@H](CC(C)C)C(N[C@@H](C(C)C)C(N[C@@H](CC(C)C)C(N[C@@H](C(CC)C)C(N[C@@H](CC(C)C)C(N[C@@H]([C@@H](C)C)C(N[C@@H]([C@@H](C)C)C(N)=O)=O)=O)=O)=O)=O)=O)=O)=O)=O)=O)=O)=O)=O)=O)=O
10	N[C@@H](CO)C(N[C@@H](CCCCN)C(N[C@@H](CO)C(N[C@@H](CCCCN)C(N[C@@H](CO)C(N[C@@H](CCCCN)C(N[C@@H](CCCCN)C(N[C@@H](C(C)O)C(N[C@@H](CC(C)C)C(N[C@@H]([C@@H](C)C)C(N[C@@H](CC(C)C)C(N[C@@H](C(CC)C)C(N[C@@H](CC(C)C)C(N[C@@H]([C@@H](C)C)C(N[C@@H](C(C)C)C(N)=O)=O)=O)=O)=O)=O)=O)=O)=O)=O)=O)=O)=O)=O)=O
11	N[C@@H](CCCNC(N)=N)C(N[C@@H](CC(C)C)C(N[C@@H](CCCNC(N)=N)C(N[C@@H](CC1=CNC2=C1C=CC=C2)C(N[C@@H](CCCNC(N)=N)C(N[C@@H](CCCCN)C(N[C@@H](C(C)O)C(N[C@@H](CC(C)C)C(N[C@@H](C(C)C)C(N[C@@H](CC(C)C)C(N[C@@H](C(CC)C)C(N[C@@H](CC(C)C)C(N[C@@H](C(C)C)C(N[C@@H]([C@H](C)C)C(N)=O)=O)=O)=O)=O)=O)=O)=O)=O)=O)=O)=O)=O)=O
12	N[C@@H](CCCNC(N)=N)C(N[C@@H](CCCCN)C(N[C@@H](CCCNC(N)=N)C(N[C@@H](CCCCN)C(N[C@@H](C(C)O)C(N[C@@H](CC(C)C)C(N[C@@H]([C@@H](C)C)C(N[C@@H](CC(C)C)C(N[C@@H](C(CC)C)C(N[C@@H](CC(C)C)C(N[C@@H]([C@@H](C)C)C(N[C@@H](C(C)C)C(N)=O)=O)=O)=O)=O)=O)=O)=O)=O)=O)=O)=O
13	N[C@@H](C(C)C)C(N[C@@H](CC1=CC=C(O)C=C1)C(N[C@@H](C)C(N[C@@H](CC2=CC=C(O)C=C2)C(N[C@@H](CCSC)C(N[C@@H](CC3=CC=C(O)C=C3)C(N[C@@H](C(CC)C)C(N[C@@H](CC(C)C)C(N[C@@H](CC4=CNC5=C4C=CC=C5)C(N[C@H](C)C(NC([H])C(N[C@H](C(CC)C)C(N[C@H](CC(C)C)C(N[C@H](CCCCN)C(N[C@H](CCCNC(N)=N)C(N[C@H](CC6=CNC7=C6C=CC=C7)C(N)=O)=O)=O)=O)=O)=O)=O)=O)=O)=O)=O)=O)=O)=O)=O)=O
14	N[C@@H](C(C)C)C(N[C@@H](CC1=CC=C(O)C=C1)C(N[C@@H](C)C(N[C@@H](CC2=CC=C(O)C=C2)C(N[C@@H](CCSC)C(N[C@@H](CC3=CC=C(O)C=C3)C(N[C@@H](C(CC)C)C(N[C@@H](CC(C)C)C(N[C@@H](CC4=CNC5=C4C=CC=C5)C(N[C@H](CO)C(N[C@H](CCCCN)C(N[C@H](CO)C(N[C@H](CCCCN)C(N[C@H](CO)C(N[C@H](CCCCN)C(N)=O)=O)=O)=O)=O)=O)=O)=O)=O)=O)=O)=O)=O)=O)=O
15	N[C@H](C)C(NC([H])C(N[C@H](C(CC)C)C(N[C@H](CC(C)C)C(N[C@H](CCCCN)C(N[C@H](CCCNC(N)=N)C(N[C@H](CC1=CNC2=C1C=CC=C2)C(N[C@@H](CCCCN)C(N[C@@H](C(C)O)C(N[C@@H](CC(C)C)C(N[C@@H](C(C)C)C(N[C@@H](CC(C)C)C(N[C@@H](C(CC)C)C(N[C@@H](CC(C)C)C(N[C@@H]([C@@H](C)C)C(N[C@@H]([C@@H](C)C)C(N)=O)=O)=O)=O)=O)=O)=O)=O)=O)=O)=O)=O)=O)=O)=O)=O
16	N[C@H](CO)C(N[C@H](CCCCN)C(N[C@H](CO)C(N[C@H](CCCCN)C(N[C@H](CO)C(N[C@H](CCCCN)C(N[C@@H](CCCCN)C(N[C@@H](C(C)O)C(N[C@@H](CC(C)C)C(N[C@@H](C(C)C)C(N[C@@H](CC(C)C)C(N[C@@H](C(CC)C)C(N[C@@H](CC(C)C)C(N[C@@H]([C@@H](C)C)C(N[C@@H](C(C)C)C(N)=O)=O)=O)=O)=O)=O)=O)=O)=O)=O)=O)=O)=O)=O)=O
17	N[C@H](CC1=CNC2=C1C=CC=C2)C(N[C@H](CC(C)C)C(N[C@H](C(CC)C)C(N[C@H](CC3=CC=C(O)C=C3)C(N[C@H](CCSC)C(N[C@H](CC4=CC=C(O)C=C4)C(N[C@H](C)C(N[C@H](CC5=CC=C(O)C=C5)C(N[C@H]([C@@H](C)C)C(N[C@H](C)C(NC([H])C(N[C@H](C(CC)C)C(N[C@H](CC(C)C)C(N[C@H](CCCCN)C(N[C@H](CCCNC(N)=N)C(N[C@H](CC6=CNC7=C6C=CC=C7)C(N)=O)=O)=O)=O)=O)=O)=O)=O)=O)=O)=O)=O)=O)=O)=O)=O
18	N[C@H](C)C(NC([H])C(N[C@H](C(CC)C)C(N[C@H](CC(C)C)C(N[C@H](CCCCN)C(N[C@H](CCCNC(N)=N)C(N[C@H](CC1=CNC2=C1C=CC=C2)C(N[C@H](C(C)C)C(N[C@H](C(C)C)C(N[C@H](CC(C)C)C(N[C@H](C(CC)C)C(N[C@H](CC(C)C)C(N[C@H](C(C)C)C(N[C@H](CC(C)C)C(N[C@H](C(C)O)C(N[C@H](CCCCN)C(N)=O)=O)=O)=O)=O)=O)=O)=O)=O)=O)=O)=O)=O)=O)=O)=O
